# Supplementary material for: BRCA2 abrogation triggers innate immune responses potentiated by treatment with PARP inhibitors
Source: Nat Commun. 2019 Jul 17;10:3143. doi: 10.1038/s41467-019-11048-5 (PMC6637138; doi:10.1038/s41467-019-11048-5)
Supplement: Supplementary file 4 — Supplementary Data 1 [file 41467_2019_11048_MOESM4_ESM.xlsx]

## Sheet: H1299
Supplementary Data 1A. List of genes significantly deregulated (FDR < 0.05) after 4 days of DOX treatment relative to untreated cells, in H1299 human cells expressing a DOX-inducible BRCA2 shRNA
EnsemblID	Symbol	Mean_DOXneg	Mean_DOXpos	log2FC	FDR
ENSG00000170540	ARL6IP1	3195.86	1077.01	-1.57168	6.15481e-48
ENSG00000170312	CDK1	1068.7	354.976	-1.58884	7.87232e-32
ENSG00000166508	MCM7	8712.89	4019.55	-1.11933	2.20146e-30
ENSG00000164104	HMGB2	2339.21	932.512	-1.32214	2.18174e-29
ENSG00000100297	MCM5	2015.69	825.952	-1.28893	5.37835e-29
ENSG00000117399	CDC20	3148.02	1387.96	-1.1783	4.04968e-28
ENSG00000102241	HTATSF1	2981.45	1218.21	-1.2907	3.28807e-27
ENSG00000175063	UBE2C	2019.59	846.07	-1.24977	3.49669e-26
ENSG00000136238	RAC1	9157.27	4408.18	-1.05691	6.35879e-26
ENSG00000237649	KIFC1	1464.28	573.314	-1.34833	1.50052e-25
ENSG00000156017	CARNMT1	482.841	111.768	-2.10143	2.66131e-24
ENSG00000119383	PTPA	3584.66	1693.88	-1.08023	8.6096e-24
ENSG00000176890	TYMS	1759.07	721.138	-1.27673	8.6096e-24
ENSG00000080986	NDC80	1603.92	682.436	-1.23019	8.6096e-24
ENSG00000198924	DCLRE1A	460.137	131.27	-1.81008	2.79803e-23
ENSG00000189057	FAM111B	388.65	99.527	-1.96752	2.79803e-23
ENSG00000167900	TK1	1429.55	590.954	-1.27085	8.14484e-23
ENSG00000171848	RRM2	1660.82	711.062	-1.22219	2.32494e-22
ENSG00000012660	ELOVL5	3578.01	1675.56	-1.08892	2.84723e-22
ENSG00000167513	CDT1	1675.88	756.181	-1.14584	1.47453e-21
ENSG00000132646	PCNA	2351.92	1085.76	-1.11608	2.31392e-21
ENSG00000094804	CDC6	684.117	249.514	-1.45737	4.31061e-21
ENSG00000137693	YAP1	1509.83	562.498	-1.41346	1.00414e-20
ENSG00000178999	AURKB	1647.93	704.231	-1.22045	1.12514e-20
ENSG00000117724	CENPF	1957.42	922.817	-1.08225	1.81976e-20
ENSG00000249992	TMEM158	1123.88	468.801	-1.26992	1.84805e-20
ENSG00000112742	TTK	1422.97	643.644	-1.14933	6.16701e-20
ENSG00000093009	CDC45	589.621	208.72	-1.50051	6.16701e-20
ENSG00000137804	NUSAP1	1554.44	714.577	-1.11857	1.06504e-19
ENSG00000122952	ZWINT	887.428	354.145	-1.32464	1.23366e-19
ENSG00000148773	MKI67	1713.35	795.605	-1.11337	1.93669e-19
ENSG00000101911	PRPS2	675.551	254.123	-1.40748	2.12866e-19
ENSG00000112984	KIF20A	1234.58	519.908	-1.24006	2.81573e-19
ENSG00000109805	NCAPG	1855.33	895.457	-1.05201	3.0164e-19
ENSG00000101412	E2F1	784.304	320.006	-1.29087	7.21431e-19
ENSG00000138796	HADH	1020.11	436.624	-1.22893	7.82672e-19
ENSG00000092621	PHGDH	3394.32	1479.21	-1.17701	1.25673e-18
ENSG00000131747	TOP2A	2324.16	1009.5	-1.21479	2.33333e-18
ENSG00000070669	ASNS	14072	6845.18	-1.00602	6.19997e-18
ENSG00000130203	APOE	899.975	1934.75	1.10138	6.80406e-18
ENSG00000165304	MELK	1450.96	701.652	-1.04836	1.55417e-17
ENSG00000088325	TPX2	5874.65	3225.7	-0.866384	3.70791e-17
ENSG00000166295	ANAPC16	1167.92	544.9	-1.10152	8.6137e-17
ENSG00000073111	MCM2	2297.89	1177.96	-0.965608	1.76444e-16
ENSG00000198901	PRC1	1219.04	583.096	-1.06796	2.67132e-16
ENSG00000135451	TROAP	821.831	346.325	-1.23408	4.06976e-16
ENSG00000105011	ASF1B	958.211	437.751	-1.12834	4.06976e-16
ENSG00000142945	KIF2C	1314.51	639.339	-1.04375	4.09033e-16
ENSG00000145386	CCNA2	949.634	422.127	-1.16909	5.8045e-16
ENSG00000121152	NCAPH	514.654	199.445	-1.37078	7.40192e-16
ENSG00000128951	DUT	1417.6	711.392	-0.993181	7.9986e-16
ENSG00000188486	H2AFX	2281.79	1109.12	-1.03654	9.52227e-16
ENSG00000177917	ARL6IP6	389.407	128.554	-1.61256	9.68215e-16
ENSG00000123485	HJURP	1211.45	572.152	-1.07979	2.44287e-15
ENSG00000090889	KIF4A	1615.97	837.849	-0.948076	2.79319e-15
ENSG00000076003	MCM6	1502.13	745.126	-1.01687	2.88674e-15
ENSG00000164897	TMUB1	1773.6	828.957	-1.09098	2.9844e-15
ENSG00000113368	LMNB1	2145.48	1160.21	-0.887801	3.39517e-15
ENSG00000134690	CDCA8	1208.52	567.782	-1.09095	3.93628e-15
ENSG00000111665	CDCA3	1163.34	510.792	-1.17667	5.78886e-15
ENSG00000067064	IDI1	3400.94	1925.18	-0.820077	5.83016e-15
ENSG00000131153	GINS2	533.062	216.511	-1.30143	7.13939e-15
ENSG00000138180	CEP55	927.093	425.841	-1.12481	7.60731e-15
ENSG00000118705	RPN2	8767.97	4990.93	-0.81024	8.01512e-15
ENSG00000100749	VRK1	1123.54	542.214	-1.0502	8.40868e-15
ENSG00000143228	NUF2	663.786	274.407	-1.27337	1.92365e-14
ENSG00000165244	ZNF367	452.847	148.461	-1.6232	1.92365e-14
ENSG00000134057	CCNB1	3483.12	1935.93	-0.841934	2.36481e-14
ENSG00000228716	DHFR	1386.43	708.594	-0.966776	2.36481e-14
ENSG00000072571	HMMR	1457.5	681.423	-1.1026	2.67231e-14
ENSG00000065328	MCM10	521.843	191.612	-1.45854	2.77746e-14
ENSG00000173207	CKS1B	1358.2	705.739	-0.945731	3.66699e-14
ENSG00000114573	ATP6V1A	1505.9	757.958	-0.982074	3.66699e-14
ENSG00000269728	NA	154.804	27.7059	-2.4737	3.66699e-14
ENSG00000087586	AURKA	2293.48	1244.26	-0.879918	3.80892e-14
ENSG00000157456	CCNB2	1494.25	774.08	-0.945798	4.23742e-14
ENSG00000137310	TCF19	641.495	278.453	-1.20652	5.11948e-14
ENSG00000175643	RMI2	520.592	209.104	-1.31677	5.15209e-14
ENSG00000128510	CPA4	279.068	684.367	1.30839	7.16461e-14
ENSG00000143476	DTL	541.013	228.639	-1.24154	7.32144e-14
ENSG00000147533	GOLGA7	933.628	458.315	-1.02694	7.83662e-14
ENSG00000165300	SLITRK5	627.685	273.88	-1.19613	9.71806e-14
ENSG00000152022	NA	1018.09	506.414	-1.00226	1.00115e-13
ENSG00000147010	SH3KBP1	3003.2	1697.36	-0.821311	1.12717e-13
ENSG00000095139	ARCN1	3073.94	1692.39	-0.861276	1.13298e-13
ENSG00000052802	MSMO1	1484.09	2744.57	0.903128	1.23569e-13
ENSG00000127564	PKMYT1	664.753	283.159	-1.22462	1.23569e-13
ENSG00000139496	NUP58	627.759	273.38	-1.19804	3.91248e-13
ENSG00000089685	BIRC5	763.63	342.395	-1.151	4.5138e-13
ENSG00000136824	SMC2	1161.33	594.735	-0.963835	4.96654e-13
ENSG00000111206	FOXM1	1796.9	958.294	-0.912342	5.04845e-13
ENSG00000133678	TMEM254	198.804	53.0346	-1.90286	8.13134e-13
ENSG00000139618	BRCA2	134.89	21.1598	-2.69549	1.12513e-12
ENSG00000164032	H2AFZ	5946.81	3454.51	-0.779895	1.16215e-12
ENSG00000100528	CNIH1	1471.24	807.877	-0.86482	1.16215e-12
ENSG00000166851	PLK1	1152.2	579.763	-0.999859	1.18412e-12
ENSG00000128245	YWHAH	1830.31	985.613	-0.892922	1.67801e-12
ENSG00000080822	CLDND1	602.167	268.871	-1.16527	1.9712e-12
ENSG00000034063	NA	1805.09	899.747	-1.00091	2.00669e-12
ENSG00000013810	TACC3	5424.81	3031.3	-0.833251	2.35307e-12
ENSG00000112118	MCM3	2931.23	1733.1	-0.758154	2.35307e-12
ENSG00000176142	TMEM39A	715.445	339.796	-1.06862	3.03876e-12
ENSG00000138675	FGF5	1389.45	761.283	-0.868825	3.17344e-12
ENSG00000154839	SKA1	372.594	144.432	-1.36441	3.58333e-12
ENSG00000122958	VPS26A	1521.49	774.222	-0.973877	3.84946e-12
ENSG00000185347	TEDC1	1019.48	509.063	-0.993782	4.28383e-12
ENSG00000183856	IQGAP3	698.863	332.984	-1.08138	4.51552e-12
ENSG00000247556	NA	1673.63	876.585	-0.932394	5.07088e-12
ENSG00000117650	NEK2	411.201	170.1	-1.26938	6.36464e-12
ENSG00000112312	GMNN	1345.91	735.284	-0.870292	8.26727e-12
ENSG00000198363	ASPH	5413.74	3128.53	-0.78517	8.69422e-12
ENSG00000156802	ATAD2	1718.28	924.3	-0.891249	9.72094e-12
ENSG00000163918	RFC4	1322.2	732.267	-0.852288	1.55952e-11
ENSG00000167325	RRM1	1546.24	879.378	-0.813536	1.75278e-11
ENSG00000152253	SPC25	357.849	144.511	-1.30676	2.20885e-11
ENSG00000090470	PDCD7	577.942	256.728	-1.17749	2.6464e-11
ENSG00000076382	SPAG5	965.311	516.777	-0.901378	3.23741e-11
ENSG00000186185	KIF18B	549.738	247.46	-1.15392	3.44119e-11
ENSG00000186871	ERCC6L	409.626	167.101	-1.28855	3.7272e-11
ENSG00000138160	KIF11	1162.06	610.782	-0.921546	4.42201e-11
ENSG00000101935	AMMECR1	446.608	194.026	-1.19659	6.65351e-11
ENSG00000163346	PBXIP1	1888.59	1116.66	-0.758952	7.91909e-11
ENSG00000124783	SSR1	3927.58	2442.64	-0.68568	8.17498e-11
ENSG00000120802	TMPO	1785.48	922.259	-0.954433	8.17498e-11
ENSG00000160957	RECQL4	867.325	448.164	-0.947573	9.07397e-11
ENSG00000153904	DDAH1	1279.69	710.738	-0.846831	1.46846e-10
ENSG00000173848	NET1	302.971	108.081	-1.49651	1.53917e-10
ENSG00000163389	POGLUT1	480.733	220.982	-1.12264	1.60088e-10
ENSG00000024526	DEPDC1	687.553	300.455	-1.18454	1.73609e-10
ENSG00000129195	PIMREG	304.086	113.882	-1.40881	1.7843e-10
ENSG00000168078	PBK	421.397	177.729	-1.24607	1.83207e-10
ENSG00000101057	MYBL2	1596.59	909.611	-0.810218	1.94087e-10
ENSG00000165905	LARGE2	322.476	641.455	0.992041	1.95054e-10
ENSG00000186665	C17orf58	577.848	277.144	-1.06519	1.95054e-10
ENSG00000153015	CWC27	1462.11	815.347	-0.836886	2.20743e-10
ENSG00000167670	CHAF1A	1178.22	669.021	-0.81521	3.46809e-10
ENSG00000167772	ANGPTL4	421.318	794.9	0.910975	3.5753e-10
ENSG00000159259	CHAF1B	433.807	198.686	-1.12464	4.37533e-10
ENSG00000168496	FEN1	1026.95	576.213	-0.833321	4.77657e-10
ENSG00000145604	SKP2	381.632	158.848	-1.27715	5.27318e-10
ENSG00000127884	ECHS1	3611.15	2113.96	-0.774005	5.27318e-10
ENSG00000068489	PRR11	834.117	439.203	-0.932237	5.60132e-10
ENSG00000163808	KIF15	344.194	145.419	-1.24418	6.95212e-10
ENSG00000113810	SMC4	1569.93	886.61	-0.829788	7.35599e-10
ENSG00000075218	GTSE1	548.406	263.343	-1.05667	8.25715e-10
ENSG00000007968	E2F2	224.734	77.8273	-1.53539	1.04533e-09
ENSG00000105810	CDK6	2060.18	1086.99	-0.913649	1.04533e-09
ENSG00000121892	PDS5A	3897.09	2442.32	-0.671809	1.06657e-09
ENSG00000104889	RNASEH2A	1184.52	674.662	-0.809879	1.14736e-09
ENSG00000108679	LGALS3BP	977.761	1623.54	0.73155	1.25535e-09
ENSG00000066279	ASPM	713.576	356.823	-1.00383	1.57976e-09
ENSG00000077152	UBE2T	647.616	326.797	-0.991685	2.4868e-09
ENSG00000151725	CENPU	593.121	300.595	-0.98	2.50679e-09
ENSG00000198826	ARHGAP11A	1017.31	537.999	-0.91248	2.61338e-09
ENSG00000137413	TAF8	799.293	439.902	-0.862606	3.10961e-09
ENSG00000196419	XRCC6	7453.3	4894.53	-0.606169	3.1639e-09
ENSG00000142731	PLK4	345.238	150.507	-1.19375	3.19064e-09
ENSG00000221887	HMSD	232.988	86.8322	-1.42768	3.43469e-09
ENSG00000112378	PERP	2349.28	1468.64	-0.680546	3.45944e-09
ENSG00000111445	RFC5	679.892	363.834	-0.901072	3.79392e-09
ENSG00000123737	EXOSC9	812.433	422.425	-0.940243	4.25238e-09
ENSG00000008517	IL32	1313.7	2158.79	0.717033	4.25238e-09
ENSG00000127870	RNF6	620.695	328.141	-0.91989	4.50642e-09
ENSG00000157224	CLDN12	1629.05	934.575	-0.792382	4.58603e-09
ENSG00000110172	CHORDC1	593.647	307.996	-0.949566	4.82775e-09
ENSG00000161888	SPC24	500.136	237.096	-1.07837	5.12224e-09
ENSG00000135069	PSAT1	3974.85	2353.02	-0.750034	5.21184e-09
ENSG00000169679	BUB1	989.381	535.832	-0.885556	5.41281e-09
ENSG00000154920	EME1	314.435	131.731	-1.24742	5.53394e-09
ENSG00000165209	STRBP	1079.21	629.438	-0.778146	6.32937e-09
ENSG00000101003	GINS1	294.648	122.999	-1.25713	6.7593e-09
ENSG00000140525	FANCI	499.948	242.954	-1.04906	7.29178e-09
ENSG00000104738	MCM4	3982.92	2340.85	-0.770732	8.21845e-09
ENSG00000113140	SPARC	99.0828	253.979	1.36911	8.32081e-09
ENSG00000092470	WDR76	418.903	198.128	-1.0743	8.61319e-09
ENSG00000158402	CDC25C	323.921	143.25	-1.17995	9.93242e-09
ENSG00000164808	SPIDR	1399.42	842.491	-0.729953	1.01768e-08
ENSG00000079616	KIF22	1769.99	1015.13	-0.79286	1.01768e-08
ENSG00000049541	RFC2	2007.09	1224.85	-0.7116	1.28621e-08
ENSG00000187735	TCEA1	4681.95	3036.29	-0.628975	1.33594e-08
ENSG00000214826	NA	356.453	164.662	-1.11566	1.43564e-08
ENSG00000184897	H1FX	2915.86	1702.67	-0.763641	1.51496e-08
ENSG00000164611	PTTG1	2494.47	1427.46	-0.794797	1.60028e-08
ENSG00000115163	CENPA	432.684	205.937	-1.05971	1.62917e-08
ENSG00000138778	CENPE	788.524	443.933	-0.830559	1.81439e-08
ENSG00000011426	ANLN	2438.54	1440.56	-0.756926	1.85737e-08
ENSG00000126787	DLGAP5	791.03	411.96	-0.959978	1.95829e-08
ENSG00000165480	SKA3	378.759	164.816	-1.2017	2.14162e-08
ENSG00000075702	WDR62	1619.33	950.755	-0.772497	2.18606e-08
ENSG00000106399	RPA3	791.472	448.703	-0.819358	2.31164e-08
ENSG00000100526	CDKN3	685.884	367.04	-0.896968	2.31175e-08
ENSG00000068366	ACSL4	2527.56	1536.38	-0.708593	2.32245e-08
ENSG00000145293	ENOPH1	932.711	544.673	-0.776339	2.37729e-08
ENSG00000164109	MAD2L1	352.879	156.696	-1.17804	2.42542e-08
ENSG00000203989	RHOXF2B	654.24	358.772	-0.866559	2.43117e-08
ENSG00000133119	RFC3	547.756	278.981	-0.984282	2.51305e-08
ENSG00000112972	HMGCS1	2734.25	4512.37	0.734033	2.65947e-08
ENSG00000071794	HLTF	1948.3	1207.31	-0.689715	3.27982e-08
ENSG00000166803	PCLAF	853.804	454.938	-0.907397	3.33206e-08
ENSG00000106683	LIMK1	3772.43	5640.02	0.579142	3.35396e-08
ENSG00000149929	HIRIP3	328.901	149.917	-1.13637	3.39126e-08
ENSG00000198056	PRIM1	363.698	169.067	-1.109	3.60464e-08
ENSG00000169599	NFU1	1057.05	626.872	-0.754334	3.64329e-08
ENSG00000197977	ELOVL2	630.96	343.094	-0.882695	4.1635e-08
ENSG00000153044	CENPH	655.414	353.319	-0.892612	4.31976e-08
ENSG00000133739	LRRCC1	614.079	336.638	-0.866288	4.47293e-08
ENSG00000135476	ESPL1	625.09	341.913	-0.880668	4.82626e-08
ENSG00000105486	LIG1	866.304	492.958	-0.80721	4.90695e-08
ENSG00000154359	LONRF1	475.203	237.967	-0.999971	5.22096e-08
ENSG00000163430	FSTL1	794.656	456.277	-0.802983	5.54408e-08
ENSG00000211459	RNR1	8098.28	13131.3	0.683181	8.12359e-08
ENSG00000151233	GXYLT1	710.029	392.692	-0.853442	9.49881e-08
ENSG00000085999	RAD54L	372.189	182.357	-1.0293	9.76143e-08
ENSG00000164683	HEY1	225.461	87.0871	-1.36553	9.76143e-08
ENSG00000188229	TUBB4B	9594.44	6151.17	-0.638815	1.0005e-07
ENSG00000066923	STAG3	804.881	469.368	-0.78236	1.04199e-07
ENSG00000149636	DSN1	624.326	345.49	-0.85197	1.11066e-07
ENSG00000146409	SLC18B1	960.734	568.108	-0.758302	1.12556e-07
ENSG00000146918	NCAPG2	1070	624.163	-0.78421	1.13685e-07
ENSG00000187268	FAM9C	828.479	442.633	-0.896148	1.2399e-07
ENSG00000249115	HAUS5	1514.69	959.787	-0.656941	1.2399e-07
ENSG00000136108	CKAP2	1398.13	861.77	-0.696644	1.61686e-07
ENSG00000120334	CENPL	183.2	65.8672	-1.47426	1.63723e-07
ENSG00000134222	PSRC1	419.71	204.119	-1.02801	1.7864e-07
ENSG00000213347	MXD3	400.881	201.651	-1.00016	1.86607e-07
ENSG00000114346	ECT2	1302.96	720.775	-0.858841	1.97155e-07
ENSG00000161021	MAML1	1162.06	713.477	-0.702744	1.97903e-07
ENSG00000103044	HAS3	39.7845	130.972	1.70816	2.23339e-07
ENSG00000010292	NCAPD2	4238.17	2855.29	-0.569637	2.28485e-07
ENSG00000111911	HINT3	666.368	381.8	-0.802588	2.43258e-07
ENSG00000137094	DNAJB5	825.164	484.081	-0.769236	2.61126e-07
ENSG00000189403	HMGB1	6763.49	4581.89	-0.558664	2.67966e-07
ENSG00000065615	CYB5R4	508.232	255.222	-0.989871	2.85998e-07
ENSG00000167972	ABCA3	1998.52	2975.97	0.574951	2.91738e-07
ENSG00000174684	B4GAT1	900.34	540.651	-0.73823	3.74528e-07
ENSG00000205609	EIF3CL	580.578	38.4976	-3.62698	3.75202e-07
ENSG00000204116	CHIC1	316.679	141.39	-1.14939	4.74204e-07
ENSG00000171067	C11orf24	503.948	277.222	-0.863266	4.74204e-07
ENSG00000123374	CDK2	945.954	579.595	-0.706959	4.89363e-07
ENSG00000128564	VGF	10216.2	6300.18	-0.702605	5.51396e-07
ENSG00000079387	SENP1	664.738	374.48	-0.822422	5.65952e-07
ENSG00000144554	FANCD2	433.485	222.963	-0.963389	5.98236e-07
ENSG00000117632	STMN1	7298.61	4862.33	-0.584255	6.28472e-07
ENSG00000159147	DONSON	507.876	270.718	-0.908714	6.72752e-07
ENSG00000011105	TSPAN9	935.632	577.632	-0.696165	6.98728e-07
ENSG00000166128	RAB8B	334.026	157.267	-1.08133	6.98728e-07
ENSG00000137337	MDC1	2057.62	1362.51	-0.59952	7.436e-07
ENSG00000101447	FAM83D	549.247	306.384	-0.845261	7.70554e-07
ENSG00000111581	NUP107	1525.13	991.349	-0.619535	8.49148e-07
ENSG00000112787	FBRSL1	1099.04	680.719	-0.68763	8.49148e-07
ENSG00000100605	ITPK1	2364.26	1534.21	-0.623979	8.49859e-07
ENSG00000122966	CIT	488.322	267.669	-0.867282	8.53815e-07
ENSG00000118515	SGK1	984.322	1604.1	0.687039	9.16818e-07
ENSG00000121895	TMEM156	249.456	112.96	-1.14851	9.29208e-07
ENSG00000204520	MICA	1265.12	1938.59	0.614838	9.29208e-07
ENSG00000144867	SRPRB	1858.12	2740.16	0.560086	9.50424e-07
ENSG00000051180	RAD51	326.826	163.782	-0.997659	1.00403e-06
ENSG00000119986	AVPI1	419.976	215.594	-0.959574	1.00758e-06
ENSG00000137955	RABGGTB	1680.25	1104.59	-0.610894	1.20975e-06
ENSG00000114853	ZBTB47	332.422	581.158	0.808939	1.25376e-06
ENSG00000145194	ECE2	311.347	554.159	0.839273	1.2939e-06
ENSG00000164754	RAD21	4933.67	3274.42	-0.589274	1.46893e-06
ENSG00000182481	KPNA2	4740.75	3285.69	-0.526423	1.4842e-06
ENSG00000129951	PLPPR3	289.793	512.736	0.824113	1.5092e-06
ENSG00000112029	FBXO5	596.72	347.343	-0.781767	1.55447e-06
ENSG00000137807	KIF23	1223.28	749.608	-0.704208	1.5965e-06
ENSG00000156509	FBXO43	174.275	68.822	-1.34361	1.60189e-06
ENSG00000128944	KNSTRN	1294.29	805.739	-0.68147	1.61827e-06
ENSG00000109066	TMEM104	744.032	1160.27	0.642203	1.68182e-06
ENSG00000197299	BLM	213.704	93.4877	-1.19284	1.72767e-06
ENSG00000203760	CENPW	347.558	156.137	-1.14167	1.90855e-06
ENSG00000181704	YIPF6	1901.66	1256.35	-0.59719	1.90855e-06
ENSG00000105968	H2AFV	3683.53	2528.77	-0.542427	1.91654e-06
ENSG00000205336	ADGRG1	320.002	564.623	0.827959	2.14153e-06
ENSG00000006576	PHTF2	951.735	516.216	-0.867201	2.26903e-06
ENSG00000167767	KRT80	3521.61	2429.85	-0.533369	2.26903e-06
ENSG00000096070	BRPF3	1002.67	603.283	-0.730963	2.57395e-06
ENSG00000115073	ACTR1B	879.983	536.225	-0.717927	2.75091e-06
ENSG00000128708	HAT1	1818.4	1218.72	-0.577391	2.86644e-06
ENSG00000184347	SLIT3	1209.82	1867.58	0.627634	2.8994e-06
ENSG00000111247	RAD51AP1	413.315	210.617	-0.96377	3.14478e-06
ENSG00000136813	KIAA0368	3031.35	2083.77	-0.541798	3.34366e-06
ENSG00000172893	DHCR7	2824.42	4042.44	0.517163	3.36157e-06
ENSG00000070831	CDC42	4511.65	3185.29	-0.502176	3.52907e-06
ENSG00000124098	FAM210B	1044.9	661.021	-0.657065	3.61492e-06
ENSG00000137135	ARHGEF39	298.769	147.218	-1.01645	3.61854e-06
ENSG00000167106	FAM102A	590.866	942.551	0.674224	3.72863e-06
ENSG00000108106	UBE2S	2130.86	1292.8	-0.702856	3.81097e-06
ENSG00000090920	NA	667.403	1053.06	0.661929	4.00174e-06
ENSG00000169607	CKAP2L	308.724	151.027	-1.04444	4.40835e-06
ENSG00000006327	TNFRSF12A	4348.98	2701.07	-0.694473	4.52363e-06
ENSG00000187244	BCAM	2673.5	3889.51	0.534899	4.52363e-06
ENSG00000221829	FANCG	908.544	574.959	-0.659154	4.57294e-06
ENSG00000146263	MMS22L	534.824	305.176	-0.804363	4.78264e-06
ENSG00000188042	ARL4C	650.227	1044.59	0.694812	5.23809e-06
ENSG00000182871	COL18A1	4206.94	5883.05	0.484957	5.53383e-06
ENSG00000174371	EXO1	330.519	173.933	-0.925505	5.73288e-06
ENSG00000151694	ADAM17	741.354	444.908	-0.724118	6.2115e-06
ENSG00000130816	DNMT1	3425.7	2410.32	-0.508021	6.2115e-06
ENSG00000167508	MVD	2466.18	3607.38	0.544863	6.40701e-06
ENSG00000213853	EMP2	302.277	152.873	-0.983138	6.57521e-06
ENSG00000160298	C21orf58	218.715	99.3411	-1.13607	7.07659e-06
ENSG00000123989	CHPF	953.309	1455.33	0.609869	7.18187e-06
ENSG00000014138	POLA2	696.581	427.754	-0.702402	7.41808e-06
ENSG00000173334	TRIB1	503.742	839.319	0.725137	8.03362e-06
ENSG00000015133	CCDC88C	1019.58	1518.12	0.574395	8.24068e-06
ENSG00000161800	RACGAP1	1606.51	1029.49	-0.647021	8.82897e-06
ENSG00000153162	BMP6	200.788	90.6796	-1.16368	9.50917e-06
ENSG00000147100	SLC16A2	1757.53	2534.53	0.530631	1.0429e-05
ENSG00000123080	CDKN2C	654.901	390.62	-0.732701	1.0821e-05
ENSG00000109674	NEIL3	161.173	65.5157	-1.30175	1.19611e-05
ENSG00000141401	IMPA2	268.921	135.135	-0.989266	1.20866e-05
ENSG00000116661	FBXO2	2418.68	3448.75	0.507931	1.22499e-05
ENSG00000173727	NA	802.676	510.375	-0.651878	1.22499e-05
ENSG00000138376	BARD1	129.838	47.0103	-1.4559	1.27044e-05
ENSG00000125864	BFSP1	874.276	1305.58	0.579288	1.27201e-05
ENSG00000111481	COPZ1	5497.62	3933.96	-0.48257	1.29624e-05
ENSG00000135926	TMBIM1	1907.73	2706.82	0.506323	1.54396e-05
ENSG00000116473	RAP1A	573.385	347.896	-0.71943	1.60391e-05
ENSG00000101052	IFT52	927.591	594.178	-0.642934	1.60595e-05
ENSG00000154146	NRGN	162.827	66.4089	-1.27546	1.625e-05
ENSG00000128928	IVD	1641.77	2345.48	0.51448	1.76694e-05
ENSG00000123268	ATF1	513.886	306.593	-0.746656	1.93738e-05
ENSG00000166598	HSP90B1	17404.6	12538.9	-0.467647	1.98048e-05
ENSG00000163513	TGFBR2	639.6	1056.19	0.755046	2.02887e-05
ENSG00000153531	ADPRHL1	233.218	409.23	0.813098	2.07708e-05
ENSG00000162607	USP1	984.467	604.019	-0.70383	2.27585e-05
ENSG00000099860	GADD45B	1303.86	853.764	-0.637907	2.284e-05
ENSG00000144455	SUMF1	486.71	287.591	-0.765091	2.29831e-05
ENSG00000029993	HMGB3	926.353	606.99	-0.60874	2.38233e-05
ENSG00000104549	SQLE	3998.46	5672.57	0.509047	2.43782e-05
ENSG00000051596	THOC3	926.258	568.794	-0.6696	2.44741e-05
ENSG00000097046	CDC7	412.946	232.112	-0.824273	2.50913e-05
ENSG00000204580	DDR1	3286.95	4667.27	0.512702	2.7724e-05
ENSG00000184992	BRI3BP	318.063	171.44	-0.893624	2.77275e-05
ENSG00000155130	NA	2779.38	1795.02	-0.621162	2.81308e-05
ENSG00000126215	XRCC3	1142.96	736.283	-0.642763	3.20633e-05
ENSG00000152240	HAUS1	907.179	566.116	-0.683995	3.33399e-05
ENSG00000146143	PRIM2	480.513	287.753	-0.738593	3.64257e-05
ENSG00000137812	KNL1	296.354	138.266	-1.09684	3.7891e-05
ENSG00000106615	RHEB	3547.17	2538.32	-0.483124	3.84749e-05
ENSG00000118193	KIF14	239.155	117.913	-1.03118	4.16648e-05
ENSG00000165802	NSMF	2004.24	2791.33	0.477928	4.32228e-05
ENSG00000120699	EXOSC8	1041.04	674.431	-0.613908	4.32487e-05
ENSG00000168438	CDC40	853.856	521.934	-0.704862	4.37624e-05
ENSG00000119969	HELLS	546.091	335.041	-0.706559	4.39138e-05
ENSG00000114315	HES1	6427.5	4715.36	-0.444781	4.56174e-05
ENSG00000146410	MTFR2	325.775	167.794	-0.938945	4.68095e-05
ENSG00000204387	C6orf48	4851.81	3283.45	-0.562027	5.09795e-05
ENSG00000124795	DEK	4802.45	3303.63	-0.539046	5.14332e-05
ENSG00000119333	WDR34	2025.25	1416.84	-0.51556	5.42585e-05
ENSG00000149503	INCENP	585.294	366.85	-0.673302	5.42585e-05
ENSG00000162613	FUBP1	3289.56	2352.11	-0.482867	5.47367e-05
ENSG00000069329	VPS35	2152.6	1513.35	-0.507858	5.64975e-05
ENSG00000085840	ORC1	210.515	95.2474	-1.15458	5.87309e-05
ENSG00000113621	TXNDC15	936.623	621.389	-0.58969	6.0008e-05
ENSG00000138459	SLC35A5	392.825	219.23	-0.830871	6.09803e-05
ENSG00000145014	TMEM44	1762.6	1199.53	-0.558051	6.21475e-05
ENSG00000162961	DPY30	1336.73	910.721	-0.555229	6.26082e-05
ENSG00000128408	RIBC2	88.6639	28.5394	-1.65824	6.62623e-05
ENSG00000198830	HMGN2	8503.81	6059.84	-0.490908	6.65576e-05
ENSG00000143970	ASXL2	868.788	531.682	-0.69468	6.66551e-05
ENSG00000129810	SGO1	173.926	79.7527	-1.12016	6.70969e-05
ENSG00000121211	MND1	193.352	90.8564	-1.08757	6.81148e-05
ENSG00000121621	KIF18A	1026.01	693.396	-0.566213	6.85508e-05
ENSG00000129128	SPCS3	1656.56	1134.64	-0.542246	6.94204e-05
ENSG00000137216	TMEM63B	2283.51	3167.84	0.472147	6.94204e-05
ENSG00000092820	EZR	8505.32	6272.39	-0.439098	7.06911e-05
ENSG00000152601	MBNL1	1939.28	1292.56	-0.580688	7.13306e-05
ENSG00000129657	SEC14L1	3314.33	2404.49	-0.463558	7.2426e-05
ENSG00000071539	TRIP13	800.488	525.638	-0.60802	7.65698e-05
ENSG00000156970	BUB1B	724.474	467.224	-0.634669	7.79687e-05
ENSG00000078081	LAMP3	373.576	195.608	-0.883117	7.80238e-05
ENSG00000163347	CLDN1	1254.14	1792.22	0.509106	8.23021e-05
ENSG00000141499	WRAP53	883.724	580.069	-0.602904	8.65365e-05
ENSG00000151503	NCAPD3	996.02	669.494	-0.57109	8.72388e-05
ENSG00000149809	TM7SF2	1745.09	2475.08	0.49757	9.09547e-05
ENSG00000131732	ZCCHC9	863.398	574.932	-0.588313	9.70916e-05
ENSG00000125871	MGME1	931.269	624.942	-0.575283	9.92063e-05
ENSG00000111341	MGP	21.8059	74.2621	1.79172	0.000102307
ENSG00000138495	COX17	432.641	251.317	-0.787378	0.000102742
ENSG00000185262	UBALD2	1397.22	943.808	-0.565525	0.000106812
ENSG00000130304	SLC27A1	596.009	892.053	0.581144	0.000106978
ENSG00000106355	LSM5	1037.92	709.593	-0.548854	0.000109488
ENSG00000010278	CD9	2060.26	1445.29	-0.515707	0.000112436
ENSG00000123975	CKS2	2534.68	1802.55	-0.494451	0.000119998
ENSG00000137501	SYTL2	417.981	665.024	0.667561	0.000120615
ENSG00000163155	LYSMD1	98.5548	35.8132	-1.48522	0.000122036
ENSG00000031691	CENPQ	250.73	130.082	-0.946794	0.000123837
ENSG00000111266	DUSP16	373.879	599.244	0.681938	0.000124154
ENSG00000104312	RIPK2	770.372	1126.8	0.547329	0.000126054
ENSG00000151914	DST	3231.25	4427.04	0.452633	0.000126921
ENSG00000109685	NSD2	5844.81	4364.64	-0.421662	0.000127721
ENSG00000166451	CENPN	630.408	406.177	-0.635538	0.000131243
ENSG00000104147	OIP5	197.982	92.6794	-1.08871	0.000136578
ENSG00000127586	CHTF18	657.303	418.9	-0.64056	0.000142806
ENSG00000146670	CDCA5	847.766	529.676	-0.673386	0.000145064
ENSG00000103335	PIEZO1	3097.21	4170.57	0.429402	0.000150076
ENSG00000125630	POLR1B	388.626	229.69	-0.769054	0.000151543
ENSG00000171960	PPIH	792.655	510.04	-0.64021	0.000153577
ENSG00000171425	ZNF581	917.056	1320.96	0.529627	0.000153577
ENSG00000159055	MIS18A	363.55	212.309	-0.774407	0.000153577
ENSG00000114850	SSR3	4424.05	5985.11	0.437468	0.000156625
ENSG00000152942	RAD17	761.986	492.008	-0.629822	0.000157466
ENSG00000139636	LMBR1L	541.268	810.83	0.585581	0.000161475
ENSG00000117020	AKT3	759.581	494.815	-0.614107	0.000163533
ENSG00000135525	MAP7	614.908	397.01	-0.628578	0.000167501
ENSG00000167797	CDK2AP2	1042.4	675.622	-0.625071	0.000178472
ENSG00000187741	FANCA	495.88	306.598	-0.698315	0.00018904
ENSG00000080839	RBL1	299.609	170.482	-0.812822	0.000192884
ENSG00000160867	FGFR4	512.681	773.452	0.587912	0.000199944
ENSG00000136982	DSCC1	406.845	241.774	-0.747817	0.000199944
ENSG00000166886	NAB2	539.467	343.103	-0.656612	0.000199944
ENSG00000143153	ATP1B1	1682.74	1195.83	-0.495904	0.000211415
ENSG00000127124	HIVEP3	301.368	482.69	0.68319	0.000214696
ENSG00000163535	SGO2	493.987	301.598	-0.71305	0.00022007
ENSG00000058262	SEC61A1	8327.14	11002.3	0.403497	0.000231886
ENSG00000256663	NA	239.098	126.532	-0.929202	0.000232617
ENSG00000068323	TFE3	2346.56	3172.94	0.435257	0.000236518
ENSG00000196584	XRCC2	137.391	60.6679	-1.17148	0.000253062
ENSG00000111602	TIMELESS	2005.16	1454.27	-0.463974	0.000256258
ENSG00000183763	TRAIP	277.61	156.186	-0.832124	0.000258543
ENSG00000167700	MFSD3	685.572	1014.51	0.56736	0.000258579
ENSG00000116161	CACYBP	2918.07	2114.13	-0.466909	0.000258984
ENSG00000101868	POLA1	538.235	341.779	-0.652265	0.000260339
ENSG00000187325	TAF9B	1240.81	848.345	-0.550104	0.000260339
ENSG00000155330	C16orf87	127.843	55.2445	-1.21396	0.000262051
ENSG00000198380	GFPT1	1425.24	1006.64	-0.499673	0.000264802
ENSG00000106366	SERPINE1	3515.85	2558.44	-0.457928	0.000286765
ENSG00000170584	NUDCD2	1404.72	1003.62	-0.485097	0.000293808
ENSG00000030110	BAK1	512.827	759.802	0.567022	0.000307583
ENSG00000123136	DDX39A	3431.15	2276.13	-0.577694	0.000307801
ENSG00000129173	E2F8	120.942	50.4126	-1.28251	0.000315199
ENSG00000138646	HERC5	649.724	425.91	-0.611321	0.000325085
ENSG00000159267	HLCS	363.626	216.674	-0.744607	0.000329596
ENSG00000070614	NDST1	2527.8	3453.39	0.450124	0.000333049
ENSG00000185515	BRCC3	833.565	564.043	-0.562269	0.000333589
ENSG00000120868	APAF1	195.084	95.9579	-1.01605	0.000333589
ENSG00000105429	MEGF8	3738.25	5169.47	0.479132	0.000342141
ENSG00000184164	CRELD2	811.702	544.511	-0.573401	0.000353741
ENSG00000123213	NLN	638.809	933.254	0.547103	0.000356177
ENSG00000164985	PSIP1	2469.34	1792.04	-0.462565	0.000356177
ENSG00000198373	WWP2	768.076	518.212	-0.56901	0.000356177
ENSG00000174718	KIAA1551	890.127	1273.07	0.519196	0.000361774
ENSG00000101290	CDS2	885.844	610.704	-0.536742	0.000366744
ENSG00000138658	ZGRF1	91.1248	33.7391	-1.43862	0.000367531
ENSG00000168411	RFWD3	1452.73	1043.99	-0.477303	0.000369083
ENSG00000099337	KCNK6	177.888	309.615	0.806993	0.000370636
ENSG00000137193	PIM1	1154.59	812.394	-0.503537	0.000377973
ENSG00000136830	FAM129B	10923.5	8114.99	-0.421277	0.000391732
ENSG00000253304	TMEM200B	275.431	157.102	-0.807993	0.000411532
ENSG00000211460	TSN	1631.52	1181.32	-0.465005	0.000417409
ENSG00000117620	SLC35A3	379.752	227.593	-0.730313	0.000417502
ENSG00000166037	CEP57	769.158	518.473	-0.566108	0.000417918
ENSG00000134265	NAPG	543.508	351.955	-0.623731	0.000428976
ENSG00000214357	NEURL1B	89.6335	31.2747	-1.52963	0.000455602
ENSG00000153132	CLGN	549.711	356.112	-0.623141	0.000455921
ENSG00000107164	FUBP3	1207.93	796.516	-0.599284	0.000474612
ENSG00000178752	ERFE	129.629	58.2808	-1.15039	0.00048322
ENSG00000012963	UBR7	1615.3	1152.88	-0.483335	0.00048322
ENSG00000125827	TMX4	616.088	403.413	-0.612489	0.000512038
ENSG00000182010	RTKN2	144.873	68.4329	-1.08594	0.000525598
ENSG00000160408	ST6GALNAC6	1296.18	1774.45	0.452749	0.000540329
ENSG00000111726	CMAS	1736.56	1261.27	-0.462644	0.000544169
ENSG00000108797	CNTNAP1	748.041	1069.54	0.512337	0.000559965
ENSG00000130768	SMPDL3B	153.531	267.918	0.802118	0.000560645
ENSG00000182628	SKA2	1124.71	798.773	-0.493947	0.000562196
ENSG00000159322	ADPGK	551.153	360.391	-0.611225	0.000564493
ENSG00000164087	POC1A	592.343	391.49	-0.595311	0.000566168
ENSG00000051341	POLQ	229.741	124.581	-0.886264	0.000569282
ENSG00000113161	HMGCR	2196.11	3114.7	0.520706	0.000572938
ENSG00000163939	PBRM1	818.874	538.869	-0.601664	0.000574644
ENSG00000205208	C4orf46	289.776	166.778	-0.798133	0.000579941
ENSG00000253898	LINC01419	682.026	462.293	-0.561706	0.000579941
ENSG00000012048	BRCA1	308.523	173.156	-0.826335	0.000612849
ENSG00000131721	RHOXF2	657.312	425.964	-0.61739	0.000622425
ENSG00000106462	EZH2	1037.22	733.425	-0.498844	0.000640554
ENSG00000184445	KNTC1	474.943	305.915	-0.641803	0.000643775
ENSG00000241685	ARPC1A	7132.95	5484.5	-0.37913	0.000676156
ENSG00000143013	LMO4	1444.5	1051.51	-0.458536	0.000711073
ENSG00000146223	RPL7L1	3504.65	2637.1	-0.409213	0.000716835
ENSG00000108384	RAD51C	535.247	352.58	-0.600618	0.000723043
ENSG00000054654	SYNE2	676.063	446.172	-0.603274	0.000734598
ENSG00000166337	TAF10	1929.27	1342.97	-0.520584	0.000745178
ENSG00000119640	ACYP1	238.505	131.047	-0.863252	0.000747948
ENSG00000132142	NA	2278.51	3097.09	0.443909	0.000747948
ENSG00000169689	CENPX	554.082	353.787	-0.644367	0.000752886
ENSG00000183091	NEB	33.9903	88.0816	1.38338	0.00077754
ENSG00000102098	SCML2	139.382	64.4662	-1.11591	0.000778189
ENSG00000140280	LYSMD2	307.554	182.263	-0.756088	0.000782411
ENSG00000109756	RAPGEF2	295.934	472.652	0.670989	0.000789385
ENSG00000140678	ITGAX	66.8797	140.232	1.06954	0.00079593
ENSG00000141756	FKBP10	6469.44	8396.38	0.375838	0.00079593
ENSG00000165029	ABCA1	277.477	472.83	0.783489	0.000797945
ENSG00000163597	SNHG16	820.7	1143.98	0.480112	0.000808473
ENSG00000168209	DDIT4	526.574	337.201	-0.68037	0.000810757
ENSG00000076248	UNG	1305.62	925.842	-0.492026	0.000810757
ENSG00000214160	ALG3	1953.99	2646.31	0.437625	0.000816703
ENSG00000086475	SEPHS1	1916.27	1417.52	-0.435109	0.000825423
ENSG00000166401	SERPINB8	758.044	521.771	-0.538798	0.000825423
ENSG00000135631	RAB11FIP5	957.377	1338.5	0.485277	0.000827875
ENSG00000168890	TMEM150A	434.115	639.563	0.559729	0.000863232
ENSG00000176809	LRRC37A3	270.925	430.485	0.665849	0.000864565
ENSG00000092853	CLSPN	269.651	147.069	-0.87524	0.000866475
ENSG00000152332	UHMK1	1502.51	977.364	-0.602451	0.000870401
ENSG00000169710	FASN	13005.3	17433.2	0.424995	0.000880425
ENSG00000106080	FKBP14	462.703	690.402	0.581098	0.0008848
ENSG00000077684	JADE1	548.67	364.878	-0.588792	0.000900784
ENSG00000107317	PTGDS	125.038	225.922	0.856219	0.000917522
ENSG00000141696	P3H4	885.669	1229.97	0.473513	0.000933292
ENSG00000163507	CIP2A	337.685	204.679	-0.72386	0.000934278
ENSG00000127415	IDUA	560.223	813.536	0.545242	0.000934278
ENSG00000060718	COL11A1	319.524	498.16	0.65231	0.000940353
ENSG00000135269	TES	709.675	468.892	-0.590784	0.0009716
ENSG00000257167	TMPO-AS1	92.885	37.315	-1.31186	0.0009716
ENSG00000162073	PAQR4	294.71	175.53	-0.74964	0.000975643
ENSG00000112977	DAP	2612.47	3430.65	0.393493	0.000999068
ENSG00000055070	SZRD1	3487.18	2647.45	-0.398193	0.00100887
ENSG00000132436	FIGNL1	140.105	67.6332	-1.06332	0.00100887
ENSG00000168495	POLR3D	504.03	744.009	0.566895	0.00100887
ENSG00000162458	FBLIM1	446.615	667.693	0.583666	0.0010262
ENSG00000096746	HNRNPH3	2896.27	2102.73	-0.464332	0.00106249
ENSG00000154473	BUB3	3191.82	2411.35	-0.404444	0.00108187
ENSG00000183696	UPP1	1450.56	948.89	-0.578443	0.00110973
ENSG00000177542	SLC25A22	1155.92	1600.27	0.473655	0.00110973
ENSG00000101811	CSTF2	982.626	689.19	-0.510034	0.00112894
ENSG00000160949	TONSL	887.263	622.812	-0.512675	0.00114008
ENSG00000126803	HSPA2	662.055	445.362	-0.57648	0.00114008
ENSG00000214016	NA	116.979	52.0383	-1.17308	0.00114418
ENSG00000122126	OCRL	1204.39	1642.49	0.455899	0.00114418
ENSG00000165806	CASP7	395.192	251.277	-0.653351	0.00114812
ENSG00000248810	NA	747.751	519.323	-0.525079	0.00114863
ENSG00000100731	PCNX1	812.419	1159.45	0.51725	0.00114863
ENSG00000137563	GGH	3502.09	2663.13	-0.39646	0.00114888
ENSG00000163923	RPL39L	869.116	615.018	-0.499016	0.00115697
ENSG00000135677	GNS	4713.54	6388.7	0.451712	0.00115697
ENSG00000114054	PCCB	2033.63	2697.11	0.407416	0.00116117
ENSG00000117143	UAP1	4871	3734.67	-0.380061	0.00119833
ENSG00000266017	MIR4477B	107.125	46.9067	-1.19565	0.00122265
ENSG00000100596	SPTLC2	1662.36	2226.6	0.424468	0.00126442
ENSG00000166165	CKB	7234.02	5427.97	-0.416718	0.00129543
ENSG00000111684	LPCAT3	1337.8	1826.75	0.452534	0.00132879
ENSG00000143375	CGN	364.561	543.874	0.582599	0.00133011
ENSG00000181444	ZNF467	1038.28	1410.31	0.444281	0.00134911
ENSG00000105849	TWISTNB	235.391	128.269	-0.872964	0.00138368
ENSG00000179218	CALR	14611	11241.5	-0.38078	0.00138628
ENSG00000100292	HMOX1	1328.46	1861.61	0.494298	0.00138628
ENSG00000138641	HERC3	143.868	71.6941	-1.01153	0.00139784
ENSG00000198176	TFDP1	1398.38	1028.33	-0.442571	0.00140808
ENSG00000198722	UNC13B	1334.37	1821.88	0.450533	0.00144215
ENSG00000183150	GPR19	109.216	48.7798	-1.17317	0.00144215
ENSG00000131508	UBE2D2	2406.86	1816.68	-0.404691	0.00145948
ENSG00000009830	POMT2	1273.61	1710.38	0.424967	0.00150612
ENSG00000179833	SERTAD2	811.25	560.849	-0.524019	0.00151351
ENSG00000171617	ENC1	982.253	1334.75	0.443666	0.00151351
ENSG00000136153	LMO7	331.585	206.102	-0.689039	0.00151351
ENSG00000196182	STK40	2197.27	2889	0.395304	0.001517
ENSG00000108784	NAGLU	726.409	1007.43	0.473006	0.00153363
ENSG00000073803	MAP3K13	736.17	510.965	-0.529427	0.00157162
ENSG00000186638	KIF24	214.912	120.772	-0.831575	0.00157162
ENSG00000141503	MINK1	1237.81	1746.19	0.49559	0.00157162
ENSG00000013573	DDX11	1867.69	1398.92	-0.419441	0.00158669
ENSG00000113593	PPWD1	796.832	563.036	-0.503399	0.00159728
ENSG00000134324	LPIN1	2029.35	2802.16	0.467239	0.00159937
ENSG00000109466	KLHL2	237.072	137.663	-0.78488	0.00159937
ENSG00000166311	SMPD1	769.969	1090.89	0.510791	0.00162297
ENSG00000120306	CYSTM1	1756.09	1231.39	-0.516527	0.00162971
ENSG00000102359	SRPX2	349.409	524.983	0.593515	0.00166872
ENSG00000175305	CCNE2	90.2214	37.481	-1.26588	0.00170956
ENSG00000164758	MED30	451.857	293.72	-0.625807	0.00173457
ENSG00000179262	RAD23A	4009.93	2974.05	-0.430138	0.00178109
ENSG00000105726	ATP13A1	2877.77	3743.73	0.37984	0.00180653
ENSG00000170855	TRIAP1	470.831	313.56	-0.586447	0.00183916
ENSG00000156639	ZFAND3	1657.22	2187.32	0.401179	0.00184085
ENSG00000071626	DAZAP1	4533.22	3483.97	-0.3768	0.00184085
ENSG00000168936	TMEM129	1870.92	2457.47	0.394914	0.00184097
ENSG00000168393	DTYMK	954.865	679.476	-0.488025	0.0018528
ENSG00000142156	COL6A1	3940.91	5085.24	0.369542	0.00187575
ENSG00000009335	UBE3C	1638.34	2213.58	0.436766	0.0019009
ENSG00000263753	LINC00667	529.862	355.178	-0.577323	0.00190637
ENSG00000135912	TTLL4	792.596	1093.95	0.463627	0.00191497
ENSG00000113790	EHHADH	371.522	224.64	-0.707128	0.0019368
ENSG00000171320	ESCO2	110.19	49.916	-1.14176	0.00198751
ENSG00000237424	FOXD2-AS1	207.614	116.221	-0.841274	0.00202593
ENSG00000161547	SRSF2	3009.98	2271.47	-0.401606	0.00202822
ENSG00000103855	CD276	1117.53	1502.64	0.428679	0.00203147
ENSG00000232561	NA	81.6037	184.006	1.01831	0.00211591
ENSG00000102384	CENPI	227.07	126.238	-0.859914	0.00211591
ENSG00000182809	CRIP2	4911.38	3714.06	-0.411688	0.00211591
ENSG00000088340	FER1L4	500.923	726.417	0.532159	0.00211591
ENSG00000115687	PASK	196.613	109.054	-0.851334	0.00215413
ENSG00000132967	NA	545.454	364.301	-0.579919	0.00215846
ENSG00000153140	CETN3	613.897	409.641	-0.587444	0.0022023
ENSG00000068001	HYAL2	996.469	1345.15	0.433749	0.00220407
ENSG00000110047	EHD1	2449.17	3199.72	0.386751	0.00221413
ENSG00000050405	LIMA1	2207.05	2927.47	0.413399	0.00225587
ENSG00000123124	WWP1	1522.88	2015.82	0.406334	0.00225676
ENSG00000089351	GRAMD1A	2442.17	3188.92	0.38335	0.00228644
ENSG00000232815	NA	164.377	87.8134	-0.905492	0.00229154
ENSG00000188690	UROS	947.2	1306.93	0.462337	0.00230755
ENSG00000144354	CDCA7	741.518	524.245	-0.499317	0.00233086
ENSG00000146433	TMEM181	1513.93	1080.26	-0.485428	0.00233086
ENSG00000162063	CCNF	492.262	324.841	-0.599734	0.00233086
ENSG00000224578	NA	2850.65	2181.65	-0.389845	0.00234479
ENSG00000198756	COLGALT2	279.746	428.287	0.609193	0.00234786
ENSG00000176248	ANAPC2	1291.54	958.294	-0.430798	0.00238424
ENSG00000164442	CITED2	1652.26	2204.45	0.408655	0.00245581
ENSG00000169439	SDC2	134.932	67.1118	-1.01184	0.00248688
ENSG00000167378	IRGQ	1246.23	1662.13	0.416797	0.00248688
ENSG00000135047	CTSL	3064.69	2273.98	-0.424183	0.00250477
ENSG00000196611	MMP1	32.5508	80.7095	1.41277	0.00251262
ENSG00000197712	FAM114A1	2146.79	2816.21	0.397189	0.00253589
ENSG00000114450	GNB4	212.557	118.843	-0.842094	0.00257794
ENSG00000164938	TP53INP1	542.444	346.49	-0.639748	0.002586
ENSG00000075213	SEMA3A	222.334	355.857	0.678886	0.00259025
ENSG00000130589	HELZ2	1429.26	1922.35	0.425703	0.00260383
ENSG00000162772	ATF3	1487.32	1983.38	0.4062	0.00263113
ENSG00000058804	NDC1	862.025	615.258	-0.487283	0.00265302
ENSG00000240875	LINC00886	134.278	231.058	0.778417	0.00266249
ENSG00000204389	HSPA1A	2081.14	1454.58	-0.524931	0.00266249
ENSG00000160200	CBS	1992.77	1431.67	-0.454214	0.00268745
ENSG00000106244	PDAP1	5303	4029.47	-0.393169	0.00268985
ENSG00000091651	ORC6	317.873	199.311	-0.669604	0.00270533
ENSG00000138119	MYOF	7221.45	9465.75	0.390314	0.00270816
ENSG00000128829	EIF2AK4	2535.61	3309.2	0.387658	0.00270816
ENSG00000120948	TARDBP	3599.02	2797.81	-0.363856	0.00272613
ENSG00000116560	SFPQ	7135.26	5352.3	-0.406955	0.00272613
ENSG00000182379	NXPH4	83.0576	32.73	-1.33999	0.00272613
ENSG00000089639	GMIP	494.075	704.902	0.511667	0.00275388
ENSG00000177410	ZFAS1	2787.39	2050.05	-0.444127	0.00278511
ENSG00000104904	OAZ1	10218.7	7721.08	-0.405997	0.00278511
ENSG00000075239	ACAT1	1484.72	1950.1	0.393891	0.00278626
ENSG00000072840	EVC	1178.75	1616.51	0.457008	0.00280173
ENSG00000257698	NA	440.541	286.708	-0.623911	0.00280173
ENSG00000234498	RPL13AP20	323.777	198.118	-0.706554	0.00283837
ENSG00000182551	ADI1	2858.9	2186.8	-0.384729	0.00291513
ENSG00000062822	POLD1	836.463	591.181	-0.496316	0.00292334
ENSG00000087087	SRRT	4080.54	2985.57	-0.436737	0.00296722
ENSG00000196663	TECPR2	1384.29	1821.19	0.397657	0.00308005
ENSG00000115756	HPCAL1	3125.96	2358.46	-0.413857	0.00311288
ENSG00000111271	ACAD10	870.22	1184.14	0.445094	0.00311288
ENSG00000183779	ZNF703	147.041	77.4981	-0.927383	0.00318221
ENSG00000129946	SHC2	228.311	354.344	0.63558	0.00320456
ENSG00000100290	BIK	39.5464	90.7391	1.19928	0.00323104
ENSG00000141577	CEP131	685.526	458.323	-0.574861	0.00323244
ENSG00000225190	PLEKHM1	754.91	1036.24	0.453874	0.0032448
ENSG00000203706	SERTAD4-AS1	143.539	74.7906	-0.950552	0.00327583
ENSG00000083520	DIS3	1035.87	742.864	-0.480532	0.00327764
ENSG00000132561	MATN2	723.656	988.108	0.452429	0.00330781
ENSG00000120647	CCDC77	474.3	322.099	-0.559584	0.00330781
ENSG00000105699	LSR	547.4	368.833	-0.564847	0.00330781
ENSG00000025770	NCAPH2	879.855	612.73	-0.519353	0.00330781
ENSG00000174938	SEZ6L2	2059.62	2682.49	0.380617	0.00331575
ENSG00000169021	UQCRFS1	7948.93	6260.25	-0.343267	0.00333328
ENSG00000141012	GALNS	1204.23	1591.01	0.403824	0.00334224
ENSG00000173281	PPP1R3B	969.52	708.558	-0.464172	0.00335374
ENSG00000179111	HES7	775.235	511.398	-0.597971	0.0034167
ENSG00000081189	MEF2C	627.413	434.523	-0.531888	0.00343133
ENSG00000126016	AMOT	256.155	152.976	-0.734218	0.00343183
ENSG00000172638	EFEMP2	230.757	355.125	0.622022	0.00346657
ENSG00000119314	PTBP3	1550.14	1142.82	-0.438486	0.00348637
ENSG00000187514	PTMA	9178.04	7002.34	-0.3919	0.00350401
ENSG00000205581	HMGN1	4795.67	3675.65	-0.37995	0.00353737
ENSG00000165271	NOL6	662.683	919.135	0.476655	0.00358478
ENSG00000166881	NEMP1	870.099	606.323	-0.518805	0.00358478
ENSG00000127528	KLF2	535.904	366.722	-0.571578	0.00359306
ENSG00000198860	TSEN15	810.698	585.813	-0.468201	0.00359514
ENSG00000198681	MAGEA1	972.899	714.302	-0.446908	0.00359514
ENSG00000145907	G3BP1	5110.38	3957.84	-0.369846	0.00372854
ENSG00000146592	CREB5	64.5849	129.457	1.00721	0.00376998
ENSG00000168924	LETM1	2378.73	3085.82	0.374469	0.00379943
ENSG00000179532	DNHD1	241.231	370.277	0.626386	0.00386426
ENSG00000159792	PSKH1	433.871	640.845	0.567402	0.00386426
ENSG00000184602	SNN	252.016	381.915	0.60177	0.00386635
ENSG00000112159	MDN1	1109.74	1477.5	0.413598	0.00388413
ENSG00000120539	MASTL	421.762	279.833	-0.607213	0.00389095
ENSG00000101945	SUV39H1	249.52	149.606	-0.737427	0.00392237
ENSG00000125968	ID1	3732.74	2761.01	-0.437416	0.00392237
ENSG00000176208	ATAD5	104.878	47.622	-1.14827	0.00392454
ENSG00000018610	CXorf56	377.707	249.317	-0.599543	0.00394179
ENSG00000028137	TNFRSF1B	164.472	268.204	0.713967	0.00400129
ENSG00000143294	PRCC	1815.99	1369.33	-0.407564	0.00400129
ENSG00000183628	DGCR6	69.5321	25.8483	-1.44121	0.00400129
ENSG00000135124	P2RX4	436.728	621.75	0.509621	0.00406179
ENSG00000013563	DNASE1L1	749.077	1014.97	0.437474	0.00406454
ENSG00000186866	POFUT2	918.079	1236.94	0.43007	0.00406454
ENSG00000123219	CENPK	161.785	85.8633	-0.9051	0.0041447
ENSG00000140564	FURIN	1726.23	2247.66	0.387954	0.00417259
ENSG00000117682	DHDDS	804.618	1091.52	0.439327	0.00423184
ENSG00000092758	COL9A3	61.5369	122.383	0.993513	0.00425013
ENSG00000241255	NA	64.4128	24.1858	-1.4232	0.00425609
ENSG00000113273	ARSB	504.941	706.512	0.484016	0.00427856
ENSG00000123416	TUBA1B	4603.52	3567.93	-0.371813	0.00427856
ENSG00000101255	TRIB3	1641.94	1138.64	-0.497173	0.00428187
ENSG00000179222	MAGED1	10100.4	12669.6	0.327781	0.0042873
ENSG00000099958	DERL3	65.8297	24.2124	-1.42861	0.0042873
ENSG00000128609	NDUFA5	1620.66	1228.2	-0.397212	0.0043219
ENSG00000143393	PI4KB	1339.14	1798.59	0.428675	0.00436723
ENSG00000174989	FBXW8	427.531	613.447	0.518969	0.00437629
ENSG00000210082	RNR2	28723	37315.3	0.379979	0.00442853
ENSG00000130508	PXDN	5400.29	7053.88	0.398904	0.00446995
ENSG00000272060	NA	165.457	287.916	0.785575	0.00451898
ENSG00000164543	STK17A	1009.98	1363.29	0.434074	0.00451988
ENSG00000172167	MTBP	288.304	179.181	-0.680362	0.00457043
ENSG00000149115	TNKS1BP1	3104.1	3949.6	0.34758	0.00457971
ENSG00000112941	PAPD7	525.084	361.032	-0.54048	0.00463162
ENSG00000148835	TAF5	236.076	143.365	-0.724919	0.00473569
ENSG00000103187	COTL1	8441.79	10712.2	0.34461	0.00473569
ENSG00000132821	VSTM2L	152.065	247.044	0.708897	0.00473569
ENSG00000114166	KAT2B	589.019	414.696	-0.504837	0.00480859
ENSG00000101871	MID1	552.93	386.755	-0.514397	0.00483996
ENSG00000262001	NA	583.49	402.277	-0.530035	0.0048476
ENSG00000204054	NA	2724.75	2126.08	-0.358136	0.00484857
ENSG00000100196	KDELR3	899.488	1235.21	0.451156	0.00484857
ENSG00000078900	TP73	128.636	66.4249	-0.952165	0.00486414
ENSG00000067798	NAV3	255.253	387.396	0.59865	0.00488945
ENSG00000113141	IK	4405.64	3350.13	-0.393159	0.00490232
ENSG00000138182	KIF20B	409.985	272.182	-0.589569	0.00490232
ENSG00000131016	AKAP12	3470.18	4600.01	0.415173	0.00490346
ENSG00000125944	HNRNPR	2840.16	2218.61	-0.358522	0.00494648
ENSG00000115884	SDC1	760.433	552.091	-0.46253	0.00498249
ENSG00000136840	ST6GALNAC4	952.985	1263.24	0.40729	0.00498249
ENSG00000108468	CBX1	2792.93	2181.13	-0.356829	0.00498249
ENSG00000141542	RAB40B	207.48	121.104	-0.797096	0.00498249
ENSG00000013016	EHD3	688.913	940.799	0.449483	0.00500338
ENSG00000118523	CTGF	14692.1	11296.5	-0.407937	0.0050621
ENSG00000071994	PDCD2	2835.37	2183.09	-0.376923	0.0050621
ENSG00000145050	MANF	1067.28	767.491	-0.461726	0.00507645
ENSG00000122566	HNRNPA2B1	15251.1	11901.7	-0.358663	0.00511593
ENSG00000141101	NOB1	991.003	1328.55	0.420025	0.00514129
ENSG00000167552	TUBA1A	5237.83	6576.83	0.328888	0.00517824
ENSG00000173456	RNF26	977.103	719.477	-0.444175	0.00520466
ENSG00000124201	ZNFX1	588.465	808.59	0.455403	0.00521551
ENSG00000144848	ATG3	1270.66	951.203	-0.416755	0.00531201
ENSG00000140650	PMM2	250.279	391.649	0.654415	0.00533034
ENSG00000169139	UBE2V2	2879.61	2240.62	-0.359482	0.00541496
ENSG00000106991	ENG	174.089	281.305	0.693447	0.00543196
ENSG00000170144	HNRNPA3	8409.13	6688.53	-0.330047	0.00544163
ENSG00000124571	XPO5	2183.49	2800.17	0.357884	0.00548088
ENSG00000133134	BEX2	1956.95	1460.56	-0.415375	0.00556273
ENSG00000013306	SLC25A39	3313.65	4258.58	0.363244	0.00557025
ENSG00000130208	APOC1	586.893	851.841	0.525509	0.00558879
ENSG00000162490	DRAXIN	64.0066	125.114	1.01803	0.00563168
ENSG00000139133	ALG10	92.4064	41.9929	-1.15219	0.00563168
ENSG00000187840	EIF4EBP1	3616.76	2596	-0.460122	0.00566162
ENSG00000073584	SMARCE1	1014.18	744.611	-0.451818	0.00573665
ENSG00000145685	LHFPL2	459.762	651.056	0.504916	0.00578546
ENSG00000124574	ABCC10	773.089	1035.39	0.422408	0.00580755
ENSG00000198695	ND6	5393.28	7049.95	0.373539	0.00583982
ENSG00000166167	BTRC	497.587	692.286	0.481971	0.00584421
ENSG00000153234	NR4A2	288.888	422.56	0.588082	0.00587489
ENSG00000244486	SCARF2	223.286	343.286	0.637483	0.00593131
ENSG00000116133	DHCR24	3289.98	4196.4	0.354468	0.00597422
ENSG00000144228	SPOPL	268.982	162.653	-0.711935	0.00597422
ENSG00000120885	CLU	2211.82	2852.73	0.362235	0.00597422
ENSG00000168228	ZCCHC4	309.108	199.573	-0.636045	0.00599153
ENSG00000171469	ZNF561	300.932	442.43	0.559183	0.00607503
ENSG00000136295	TTYH3	4871.51	6099.18	0.32441	0.00608092
ENSG00000158164	TMSB15A	97.2159	46.1082	-1.07835	0.00608092
ENSG00000119414	PPP6C	1720.54	1325.43	-0.377217	0.00608092
ENSG00000117114	ADGRL2	505.744	705.685	0.48887	0.00610918
ENSG00000168476	REEP4	960.326	676.303	-0.498252	0.00610918
ENSG00000031698	SARS	4429.03	3403.67	-0.372324	0.00611328
ENSG00000102178	UBL4A	1846.73	1424.06	-0.374979	0.00612847
ENSG00000108055	SMC3	2007.69	1545.41	-0.377632	0.0061388
ENSG00000106268	NUDT1	695.647	487.96	-0.507956	0.00617266
ENSG00000007202	KIAA0100	1625.18	2157.37	0.416769	0.00618246
ENSG00000179674	ARL14	613.018	875.736	0.48661	0.00625278
ENSG00000198331	HYLS1	458.702	316.839	-0.535663	0.00625278
ENSG00000119681	LTBP2	4598.74	5834.51	0.347856	0.00625278
ENSG00000104267	CA2	486.582	339.037	-0.520887	0.00626417
ENSG00000198792	TMEM184B	1041.08	1382.54	0.408502	0.00626417
ENSG00000172244	C5orf34	184.195	107.599	-0.776284	0.00634799
ENSG00000153006	SREK1IP1	548.93	386.603	-0.506531	0.00636759
ENSG00000139613	SMARCC2	2418.9	1871.6	-0.370317	0.00658611
ENSG00000000460	C1orf112	163.806	92.2991	-0.852818	0.00663379
ENSG00000130766	SESN2	829.631	576.049	-0.513675	0.00663507
ENSG00000188342	GTF2F2	1502.5	1120.99	-0.424422	0.00667325
ENSG00000112473	SLC39A7	3649.73	4599.11	0.334834	0.00675184
ENSG00000111962	UST	639.606	865.093	0.435546	0.00675184
ENSG00000109065	NAT9	797.582	1060.28	0.410986	0.00675184
ENSG00000213551	DNAJC9	319.68	209.292	-0.612339	0.00678871
ENSG00000101188	NTSR1	371.028	235.14	-0.616243	0.0068272
ENSG00000081059	TCF7	401.358	271.74	-0.561226	0.00683843
ENSG00000134897	BIVM	303.269	193.578	-0.646463	0.00690954
ENSG00000136895	GARNL3	185.156	288.207	0.635639	0.00691839
ENSG00000160299	PCNT	1324.47	1008.5	-0.394535	0.0070103
ENSG00000137133	HINT2	1294.66	890.194	-0.526768	0.00702468
ENSG00000136527	TRA2B	3738	2908.98	-0.361313	0.00709057
ENSG00000127838	PNKD	1513.58	1952.42	0.366704	0.00711379
ENSG00000188313	PLSCR1	783.028	575.978	-0.443221	0.00718523
ENSG00000180370	PAK2	4094.73	5193.46	0.346034	0.0071928
ENSG00000146676	PURB	1924.95	1455.67	-0.399736	0.0071928
ENSG00000142173	COL6A2	6129.21	7633.13	0.316239	0.00726304
ENSG00000136280	CCM2	1590.29	2040.21	0.358993	0.00733122
ENSG00000162062	TEDC2	304.258	190.006	-0.677626	0.00735907
ENSG00000138138	ATAD1	847.909	629.226	-0.430673	0.00743017
ENSG00000108639	SYNGR2	3570.96	4503.39	0.332929	0.00748684
ENSG00000162545	CAMK2N1	66.606	25.4301	-1.36746	0.00753968
ENSG00000185049	NELFA	2132.21	1610.84	-0.404542	0.00753968
ENSG00000107815	TWNK	415.892	583.734	0.492872	0.00753968
ENSG00000130529	TRPM4	297.245	445.815	0.572059	0.00753968
ENSG00000119408	NEK6	1759.36	2246.6	0.353684	0.00758627
ENSG00000106049	HIBADH	528.966	736.536	0.478136	0.00766706
ENSG00000131473	ACLY	5263.89	6602.78	0.328127	0.00766706
ENSG00000055917	PUM2	1630.63	1237.06	-0.395926	0.00768155
ENSG00000169612	FAM103A1	600.888	432.43	-0.475276	0.00769621
ENSG00000137876	RSL24D1	2823.06	2173.82	-0.377456	0.00770924
ENSG00000056291	NPFFR2	660.556	888.973	0.42806	0.00773274
ENSG00000135316	SYNCRIP	5913.81	4729.9	-0.322092	0.00773274
ENSG00000238227	TMEM250	945.016	1250.89	0.400881	0.00773274
ENSG00000172660	NA	4149.22	3183.57	-0.373989	0.00773274
ENSG00000101199	ARFGAP1	2419.64	3083.86	0.348326	0.00773274
ENSG00000198959	TGM2	5256.11	6776.99	0.371428	0.0077682
ENSG00000104774	MAN2B1	779.187	1037.5	0.412403	0.00783485
ENSG00000141030	COPS3	3010.6	2374.06	-0.342736	0.00793398
ENSG00000137700	SLC37A4	708.339	515.196	-0.455952	0.00802668
ENSG00000187951	ARHGAP11B	250.686	156.152	-0.687681	0.00802668
ENSG00000100564	PIGH	459.413	320.078	-0.524716	0.00805157
ENSG00000158109	TPRG1L	960.884	1291.17	0.428908	0.00807333
ENSG00000179387	ELMOD2	346.722	227.353	-0.606231	0.00814273
ENSG00000143155	TIPRL	1117.23	845.486	-0.401953	0.00816362
ENSG00000130429	ARPC1B	8612.82	10737.9	0.31685	0.00816362
ENSG00000147883	CDKN2B	1242.83	1608.54	0.373122	0.00816362
ENSG00000141179	PCTP	278.137	179.277	-0.631342	0.00816618
ENSG00000076067	RBMS2	414.074	579.362	0.487594	0.00818084
ENSG00000234664	NA	609.501	440.121	-0.47303	0.00818084
ENSG00000073050	XRCC1	2740.66	2074.71	-0.405145	0.00818084
ENSG00000175220	ARHGAP1	1739.31	2224.14	0.353514	0.00832438
ENSG00000132383	RPA1	3374.67	2676.83	-0.334718	0.00835546
ENSG00000152990	ADGRA3	1371.64	1762.08	0.361547	0.00851301
ENSG00000142687	KIAA0319L	1614.83	2113.92	0.391414	0.00858407
ENSG00000153179	RASSF3	575.047	409.703	-0.48597	0.00867828
ENSG00000104998	IL27RA	391.66	556.959	0.509453	0.00869347
ENSG00000160796	NBEAL2	814.134	1078.67	0.403758	0.00870843
ENSG00000163399	ATP1A1	5473.08	6789.82	0.311014	0.00871122
ENSG00000065308	TRAM2	1447.63	1857.14	0.362434	0.00871816
ENSG00000178295	GEN1	253.549	154.625	-0.709215	0.008793
ENSG00000115875	SRSF7	2718.32	2139.48	-0.345458	0.00880259
ENSG00000180233	ZNRF2	158.038	89.7309	-0.826344	0.00880259
ENSG00000136104	RNASEH2B	446.948	308.499	-0.533833	0.00880259
ENSG00000024422	EHD2	2079.91	2639.53	0.342503	0.00884594
ENSG00000070950	RAD18	390.926	267.109	-0.553568	0.00885526
ENSG00000068878	PSME4	1507.02	1963.27	0.380728	0.00886828
ENSG00000142546	NOSIP	2789.73	2131.67	-0.388091	0.00905829
ENSG00000198952	SMG5	1881.29	2515.56	0.418381	0.00926426
ENSG00000146072	TNFRSF21	641.153	860.928	0.429726	0.00928443
ENSG00000254615	NA	264.282	165	-0.688136	0.00928443
ENSG00000187243	MAGED4B	98.2254	23.021	-1.51674	0.0093277
ENSG00000129484	PARP2	881.667	654.491	-0.426352	0.00939076
ENSG00000064763	FAR2	399.767	275.137	-0.537878	0.00939804
ENSG00000167969	ECI1	3235.33	2404.02	-0.424564	0.00941842
ENSG00000008256	CYTH3	1064.88	805.196	-0.400628	0.00950861
ENSG00000169813	HNRNPF	6597.05	5227.14	-0.335663	0.00950861
ENSG00000215375	MYL5	521.224	710.527	0.451884	0.0095307
ENSG00000115504	EHBP1	793.62	1047.97	0.401804	0.00971764
ENSG00000126602	TRAP1	1995.18	2524.36	0.341499	0.00978076
ENSG00000161091	MFSD12	1488.89	1912.22	0.360143	0.00983976
ENSG00000104866	PPP1R37	1572.71	2027.53	0.363637	0.00983976
ENSG00000136518	ACTL6A	1613.68	1246.39	-0.370019	0.0099424
ENSG00000125875	TBC1D20	1018.01	1321.09	0.375963	0.00996051
ENSG00000091136	LAMB1	2810.68	3540.39	0.335947	0.0101208
ENSG00000139722	VPS37B	898.714	1174.7	0.3882	0.0101322
ENSG00000115935	WIPF1	183.079	105.512	-0.78112	0.0101453
ENSG00000160285	LSS	4088.88	5233.97	0.358574	0.0101473
ENSG00000164040	PGRMC2	2114.61	1602.16	-0.395548	0.0102072
ENSG00000065485	PDIA5	458.285	633.81	0.466259	0.0102154
ENSG00000100632	ERH	3651.94	2834.92	-0.367087	0.0102154
ENSG00000197324	LRP10	3483.18	4519.35	0.389485	0.0102804
ENSG00000035499	DEPDC1B	269.11	174.107	-0.629517	0.0103785
ENSG00000027847	B4GALT7	792.756	1048.71	0.404323	0.0103785
ENSG00000131323	TRAF3	2150.82	2748.23	0.353495	0.0103785
ENSG00000136492	BRIP1	138.724	74.2984	-0.892162	0.0103785
ENSG00000138613	APH1B	388.017	540.285	0.47766	0.0104265
ENSG00000096401	CDC5L	2341.27	1851.37	-0.33871	0.0104516
ENSG00000162851	TFB2M	419.845	288.462	-0.542524	0.0105301
ENSG00000020922	MRE11	333.617	223.72	-0.577812	0.0106566
ENSG00000177084	POLE	1262.58	965.259	-0.387474	0.0107017
ENSG00000006432	MAP3K9	526.875	731.705	0.47957	0.0107542
ENSG00000140025	EFCAB11	420.22	288.113	-0.538822	0.0107542
ENSG00000054983	GALC	1123.58	800.633	-0.480943	0.0107556
ENSG00000135535	CD164	6318.08	4871.05	-0.360976	0.010853
ENSG00000119812	FAM98A	1123.67	1506.05	0.420487	0.010902
ENSG00000099783	HNRNPM	5426.25	4317.16	-0.328163	0.0109577
ENSG00000188483	IER5L	1592.66	1174.94	-0.44939	0.0109951
ENSG00000172986	GXYLT2	143.368	229.746	0.679514	0.0110126
ENSG00000169220	RGS14	714.595	981.156	0.455041	0.0110828
ENSG00000006118	TMEM132A	1844.37	2347.43	0.345849	0.0111704
ENSG00000100991	TRPC4AP	3281.21	4112.36	0.327206	0.0112542
ENSG00000164125	FAM198B	19.825	53.3751	1.44357	0.0112643
ENSG00000004975	DVL2	2759.28	2183.04	-0.33717	0.0112643
ENSG00000184307	ZDHHC23	261.547	168.735	-0.650273	0.01127
ENSG00000103351	CLUAP1	403.56	278.084	-0.534281	0.01127
ENSG00000197586	ENTPD6	1201.34	1545.99	0.362901	0.01127
ENSG00000135048	TMEM2	415.911	579.383	0.481721	0.0113381
ENSG00000129534	MIS18BP1	563.773	391.569	-0.525888	0.0113911
ENSG00000272841	NA	60.8076	24.478	-1.31225	0.0114153
ENSG00000118898	PPL	800.579	1062.31	0.412583	0.0115753
ENSG00000177337	NA	518.74	366.77	-0.497423	0.0116326
ENSG00000114770	ABCC5	1244.54	1621.52	0.375171	0.0116705
ENSG00000138395	CDK15	66.0267	25.9139	-1.30226	0.0117082
ENSG00000177971	IMP3	974.75	717.851	-0.437159	0.0117082
ENSG00000138674	SEC31A	4864.19	3924.71	-0.310125	0.0118784
ENSG00000119777	TMEM214	2634.57	3288.3	0.319757	0.0120072
ENSG00000245910	NA	2276.31	1749.79	-0.380698	0.0121299
ENSG00000106617	PRKAG2	1275.18	1638.01	0.359543	0.0121665
ENSG00000165688	PMPCA	2674.43	3354.53	0.32694	0.0121728
ENSG00000106636	YKT6	3226.43	4019.78	0.31761	0.0122746
ENSG00000185100	ADSSL1	1570.52	1990.23	0.341297	0.0122746
ENSG00000151849	CENPJ	248.122	160.257	-0.643755	0.0123039
ENSG00000197183	NOL4L	216.186	320.592	0.571163	0.0123138
ENSG00000124120	TTPAL	583.879	794.117	0.447272	0.012455
ENSG00000116729	WLS	2552.26	3190.5	0.325199	0.0124652
ENSG00000157368	IL34	23.2982	55.8848	1.43691	0.0124652
ENSG00000133104	SPART	1229.02	948.878	-0.373358	0.0124784
ENSG00000153574	RPIA	398.421	555.143	0.482374	0.0124959
ENSG00000178537	SLC25A20	457.556	631.987	0.469303	0.012643
ENSG00000187772	LIN28B	745.421	531.254	-0.495658	0.012643
ENSG00000161057	PSMC2	3534.34	2783.97	-0.342493	0.0126778
ENSG00000185633	NDUFA4L2	100.677	46.7921	-1.07101	0.0126778
ENSG00000139112	GABARAPL1	1766.15	2226.46	0.334054	0.0127097
ENSG00000111875	ASF1A	863.82	650.993	-0.410249	0.0128642
ENSG00000197062	ZSCAN26	615.276	827.718	0.425882	0.0129291
ENSG00000118217	ATF6	1198.81	893.938	-0.414263	0.0129989
ENSG00000148688	RPP30	737.709	546.809	-0.430168	0.0129989
ENSG00000164744	SUN3	219.392	129.18	-0.735766	0.0130296
ENSG00000138587	MNS1	113.196	58.6904	-0.951258	0.0130417
ENSG00000238266	LINC00707	334.621	218.932	-0.611122	0.0130526
ENSG00000020129	NCDN	1549.18	1964.83	0.341494	0.0131309
ENSG00000197102	DYNC1H1	22612.3	27551.1	0.285907	0.0131603
ENSG00000177363	LRRN4CL	39.9849	87.0496	1.1144	0.0131888
ENSG00000104142	VPS18	919.027	1196.87	0.379821	0.0134519
ENSG00000123384	LRP1	920.007	1240.63	0.438623	0.0134895
ENSG00000148411	NACC2	669.235	888.322	0.410561	0.0135035
ENSG00000188610	FAM72B	191.83	112.36	-0.769053	0.0135634
ENSG00000111145	ELK3	2091.54	2669.6	0.356859	0.0135714
ENSG00000082482	KCNK2	50.9726	100.568	0.989704	0.0136151
ENSG00000100479	POLE2	282.065	185.623	-0.599303	0.0136151
ENSG00000181938	GINS3	207.242	129.749	-0.675856	0.0137158
ENSG00000198933	TBKBP1	832.372	1096.18	0.400244	0.0137429
ENSG00000167658	EEF2	69046	56507	-0.289752	0.0137694
ENSG00000184378	ACTRT3	193.827	295.627	0.606293	0.0137748
ENSG00000078018	MAP2	170.181	263.341	0.622736	0.013792
ENSG00000130202	NECTIN2	6139.47	7640.45	0.313178	0.0140234
ENSG00000135473	PAN2	1319.19	1022.46	-0.365687	0.0140256
ENSG00000169919	GUSB	2582.38	2052.91	-0.332813	0.0140749
ENSG00000159335	PTMS	11149.1	8479.95	-0.394214	0.0142319
ENSG00000125885	MCM8	302.587	198.45	-0.611625	0.0142664
ENSG00000086544	ITPKC	1033.98	1329.13	0.362766	0.0143098
ENSG00000116138	DNAJC16	435.745	603.251	0.478163	0.0143733
ENSG00000158850	B4GALT3	584.061	782.082	0.421881	0.0144193
ENSG00000155660	PDIA4	5429.94	4335.85	-0.321088	0.0144782
ENSG00000106638	TBL2	1471.66	1869.77	0.34587	0.0144962
ENSG00000198585	NUDT16	930.14	1204.74	0.373251	0.0145506
ENSG00000052723	SIKE1	405.932	285.273	-0.5083	0.0145508
ENSG00000163162	RNF149	561.973	749.407	0.415249	0.0145685
ENSG00000196821	C6orf106	1872.12	2363.12	0.338593	0.014603
ENSG00000106484	MEST	273.374	391.293	0.515926	0.014603
ENSG00000144401	METTL21A	964.757	733.049	-0.398542	0.0149617
ENSG00000146707	POMZP3	391.219	268.418	-0.547069	0.0149617
ENSG00000136943	CTSV	448.302	312.146	-0.524001	0.0149617
ENSG00000156976	EIF4A2	4843.92	5967.75	0.304342	0.0149926
ENSG00000188811	NHLRC3	347.937	238.338	-0.550738	0.0150201
ENSG00000075223	SEMA3C	744.681	1015.11	0.451169	0.0150782
ENSG00000125844	RRBP1	4000.38	5053.64	0.332829	0.0152305
ENSG00000153879	CEBPG	2574.07	1983.05	-0.362232	0.0152781
ENSG00000162909	CAPN2	6403.11	7897.73	0.304952	0.0152866
ENSG00000196159	FAT4	342.457	230.1	-0.567022	0.015336
ENSG00000142871	CYR61	27043.8	21129.1	-0.371217	0.0153401
ENSG00000111196	MAGOHB	664.117	480.868	-0.470626	0.0153556
ENSG00000198715	GLMP	2448.24	3058.54	0.320057	0.01545
ENSG00000070814	TCOF1	3239.63	2568.85	-0.33209	0.01545
ENSG00000108219	TSPAN14	412.024	564.032	0.454132	0.0155248
ENSG00000110435	PDHX	973.136	743.933	-0.387763	0.0155616
ENSG00000166750	SLFN5	892.959	1166.16	0.391887	0.0156076
ENSG00000164576	SAP30L	656.182	477.64	-0.455773	0.0157211
ENSG00000176912	NA	56.6729	22.8709	-1.30157	0.0158208
ENSG00000135454	B4GALNT1	529.744	385.259	-0.458309	0.0158439
ENSG00000090020	SLC9A1	803.435	1049.21	0.385519	0.0159565
ENSG00000181744	C3orf58	219.025	136.076	-0.66644	0.0160303
ENSG00000173917	HOXB2	2503.76	1968.73	-0.339537	0.0163142
ENSG00000183955	KMT5A	842.357	636.3	-0.404563	0.0164546
ENSG00000075945	KIFAP3	543.737	396.258	-0.455655	0.0166244
ENSG00000159167	STC1	722.944	954.465	0.424705	0.0168548
ENSG00000254726	MEX3A	204.788	306.697	0.579965	0.01696
ENSG00000111674	ENO2	1138.15	883.921	-0.369977	0.0170554
ENSG00000185909	KLHDC8B	394.73	540.392	0.45588	0.0172121
ENSG00000004777	ARHGAP33	633.725	467.208	-0.450598	0.0172121
ENSG00000203950	RTL8A	3662.09	2776.07	-0.391463	0.0174975
ENSG00000149177	PTPRJ	198.212	123.443	-0.685539	0.0177248
ENSG00000069869	NEDD4	955.865	713.719	-0.41901	0.0177248
ENSG00000160193	WDR4	216.606	319.025	0.557507	0.0177248
ENSG00000042445	RETSAT	1413.57	1785.59	0.336504	0.0177637
ENSG00000103995	CEP152	283.551	189.634	-0.585781	0.0177827
ENSG00000165060	FXN	220.316	322.68	0.55451	0.0177991
ENSG00000181481	RNF135	466.922	638.048	0.447562	0.0177991
ENSG00000143515	ATP8B2	1207.74	1553.81	0.366869	0.0178392
ENSG00000107554	DNMBP	1327.84	1674.19	0.342006	0.0178612
ENSG00000159842	ABR	4302.84	5369.73	0.327011	0.0179537
ENSG00000185480	PARPBP	159.924	94.9151	-0.751344	0.0179991
ENSG00000105520	PLPPR2	976.718	1252.91	0.359401	0.018032
ENSG00000022267	FHL1	7556.96	6144.65	-0.304292	0.0180846
ENSG00000134452	FBXO18	988.714	1287.66	0.383065	0.0180846
ENSG00000166272	WBP1L	767.217	998.985	0.382495	0.0180846
ENSG00000069956	MAPK6	1705.54	2199.18	0.376366	0.0180846
ENSG00000128228	SDF2L1	632.887	442.021	-0.512438	0.0181611
ENSG00000170776	AKAP13	586.361	783.814	0.427329	0.018297
ENSG00000197558	SSPO	43.3958	88.5593	1.02689	0.0183496
ENSG00000185033	SEMA4B	803.843	1039.41	0.372818	0.0184174
ENSG00000136048	DRAM1	432.536	589.159	0.443562	0.0184458
ENSG00000260630	SNAI3-AS1	153.305	239.41	0.64203	0.0186267
ENSG00000025800	KPNA6	2182.46	2711.88	0.313788	0.0188946
ENSG00000261655	NA	21.7101	55.6537	1.35673	0.0188946
ENSG00000173208	ABCD2	138.392	228.532	0.739759	0.01904
ENSG00000185800	DMWD	1748.61	2184.73	0.321051	0.0192191
ENSG00000188706	ZDHHC9	1440.19	1811.56	0.330168	0.0194017
ENSG00000184985	SORCS2	70.9127	127.952	0.861109	0.0194765
ENSG00000163820	FYCO1	619.16	822.119	0.421237	0.0195303
ENSG00000089053	ANAPC5	2398.51	2974.76	0.310086	0.0195951
ENSG00000147669	POLR2K	1663.62	1297.52	-0.356896	0.0196652
ENSG00000196233	LCOR	228.993	137.262	-0.709405	0.0197306
ENSG00000177383	MAGEF1	1455.35	1107.92	-0.390173	0.0198555
ENSG00000084234	APLP2	12680.8	10322.8	-0.293218	0.0198555
ENSG00000132361	CLUH	2639.25	3286.13	0.31584	0.0198555
ENSG00000184661	CDCA2	394.784	279.582	-0.498016	0.0201315
ENSG00000139116	KIF21A	981.809	1298.33	0.402914	0.0202175
ENSG00000083807	SLC27A5	238.758	156.123	-0.616243	0.0203141
ENSG00000138092	CENPO	517.23	378.541	-0.451508	0.020497
ENSG00000156136	DCK	299.442	200.672	-0.576862	0.020497
ENSG00000161714	PLCD3	1714.81	2157.12	0.329134	0.020497
ENSG00000186716	BCR	1147.38	1460.97	0.353395	0.020497
ENSG00000154832	CXXC1	1788.63	1419	-0.333149	0.020533
ENSG00000165886	UBTD1	734.727	977.641	0.407135	0.0205589
ENSG00000162775	RBM15	227.35	148.101	-0.618949	0.0205783
ENSG00000129925	TMEM8A	3119.72	3858.51	0.3078	0.020592
ENSG00000215193	PEX26	900.059	1154.99	0.359721	0.020592
ENSG00000175130	MARCKSL1	1921.51	2425.58	0.338746	0.0206499
ENSG00000006047	YBX2	1096.19	843.498	-0.37603	0.0206499
ENSG00000196305	IARS	5427.14	4297.85	-0.337154	0.0206862
ENSG00000160991	ORAI2	2550.28	3156.79	0.308149	0.0207004
ENSG00000267470	ZNF571-AS1	25.3513	59.4764	1.24475	0.0209973
ENSG00000130830	MPP1	1074.93	832.879	-0.366018	0.0210586
ENSG00000132780	NASP	3879.65	3059.64	-0.339905	0.0211587
ENSG00000068654	POLR1A	1224.51	1553.08	0.342645	0.0213592
ENSG00000114019	AMOTL2	5108.21	4029.82	-0.335053	0.0213592
ENSG00000151552	QDPR	820.382	1067.66	0.377078	0.0213592
ENSG00000240184	PCDHGC3	230.134	347.253	0.611145	0.0213592
ENSG00000134758	RNF138	311.587	210.778	-0.559519	0.0215215
ENSG00000170779	CDCA4	4287.18	3460.07	-0.315003	0.021522
ENSG00000204516	MICB	1068.49	1363.3	0.353861	0.0215357
ENSG00000230798	FOXD3-AS1	211.707	134.659	-0.654035	0.0216155
ENSG00000107371	EXOSC3	642.75	472.879	-0.440577	0.0216155
ENSG00000185475	TMEM179B	582.655	767.918	0.398051	0.0216155
ENSG00000100304	TTLL12	878.234	1136.08	0.376197	0.0217031
ENSG00000153551	CMTM7	984.624	1290.8	0.393758	0.0218732
ENSG00000112640	PPP2R5D	2079.15	1666.71	-0.318708	0.0219746
ENSG00000087111	PIGS	646.834	868.074	0.422856	0.0219746
ENSG00000105499	PLA2G4C	544.274	720.094	0.405461	0.0219746
ENSG00000176974	SHMT1	1924.08	1516.78	-0.343767	0.0219891
ENSG00000101938	CHRDL1	468.258	625.642	0.425143	0.0221114
ENSG00000105825	TFPI2	491.582	358.189	-0.456526	0.0224647
ENSG00000002919	SNX11	304.148	433.726	0.512076	0.0225594
ENSG00000060762	MPC1	308.889	209.709	-0.558505	0.022561
ENSG00000103222	ABCC1	1426.96	1794.39	0.331293	0.022561
ENSG00000115392	FANCL	639.144	473.49	-0.433801	0.0226295
ENSG00000066735	KIF26A	142.238	84.2802	-0.761674	0.0227464
ENSG00000130733	YIPF2	1591.42	2017.91	0.341423	0.0227507
ENSG00000116396	KCNC4	85.6249	43.4969	-0.981713	0.0227685
ENSG00000107263	RAPGEF1	1560.24	1972.52	0.339771	0.0227919
ENSG00000155304	HSPA13	676.472	494.561	-0.453827	0.0230363
ENSG00000168140	VASN	110.868	177.978	0.699994	0.0232135
ENSG00000011009	LYPLA2	1872.16	2354.78	0.329427	0.0233387
ENSG00000109881	CCDC34	472.404	327.188	-0.526027	0.0235798
ENSG00000140451	PIF1	190.376	117.565	-0.69056	0.0236722
ENSG00000086015	MAST2	1635.02	2045.84	0.322745	0.0236812
ENSG00000138386	NAB1	641.446	466.244	-0.457029	0.0236812
ENSG00000100225	FBXO7	1831.07	1460.81	-0.3246	0.0236812
ENSG00000163950	SLBP	2949.91	2380.77	-0.309885	0.0237697
ENSG00000169093	ASMTL	1231.69	1565.99	0.345981	0.02377
ENSG00000197771	MCMBP	1920.45	1538.13	-0.323256	0.02377
ENSG00000145375	SPATA5	126.344	72.4801	-0.803356	0.0237714
ENSG00000111186	WNT5B	1331.73	1673.28	0.333864	0.0240031
ENSG00000162444	RBP7	521.36	377.463	-0.46308	0.0240075
ENSG00000144749	LRIG1	207.121	303.117	0.5558	0.0240298
ENSG00000060749	QSER1	626.582	445.654	-0.480064	0.0240298
ENSG00000173950	XXYLT1	326.99	453.209	0.468965	0.024213
ENSG00000198018	ENTPD7	130.2	206.169	0.660223	0.0242969
ENSG00000140105	WARS	6026.98	4733.17	-0.333454	0.0243201
ENSG00000204536	CCHCR1	1552.39	1201.23	-0.370998	0.0246491
ENSG00000167986	DDB1	4046.57	5023.08	0.31789	0.0246491
ENSG00000102683	SGCG	53.6489	20.9509	-1.33822	0.0246842
ENSG00000164187	LMBRD2	155.691	88.819	-0.764602	0.0247585
ENSG00000112290	WASF1	922.672	1180.03	0.357088	0.0247585
ENSG00000070214	SLC44A1	989.426	734.644	-0.41713	0.0248425
ENSG00000108474	PIGL	349.281	479.777	0.456542	0.0249286
ENSG00000120314	WDR55	776.614	1009.28	0.375887	0.0249716
ENSG00000129667	RHBDF2	1272.55	1624.45	0.353819	0.0251865
ENSG00000035928	RFC1	2139.32	1691.39	-0.335757	0.0251941
ENSG00000178966	RMI1	257.69	164.685	-0.632267	0.025456
ENSG00000148408	CACNA1B	194.302	284.178	0.547486	0.025456
ENSG00000104899	AMH	410.682	279.465	-0.542444	0.0255145
ENSG00000164741	DLC1	1190.78	930.029	-0.35133	0.0256377
ENSG00000204308	RNF5	1265.66	986.502	-0.360882	0.025639
ENSG00000126254	RBM42	8085.46	6319.09	-0.355143	0.025639
ENSG00000171033	PKIA	429.759	309.135	-0.471405	0.0257117
ENSG00000044574	HSPA5	17992.8	13849.3	-0.356766	0.0257287
ENSG00000133961	NUMB	2375.92	1917.3	-0.308475	0.0258675
ENSG00000147381	MAGEA4	10310	8550.84	-0.270298	0.0259324
ENSG00000011028	MRC2	1457.96	1851.05	0.353492	0.0259324
ENSG00000136450	SRSF1	3972.2	3209.61	-0.307558	0.0260269
ENSG00000059573	ALDH18A1	1955.29	2414.55	0.304816	0.0260447
ENSG00000129250	KIF1C	2202.14	2721.2	0.306179	0.0260447
ENSG00000197208	SLC22A4	103.303	167.557	0.700615	0.0260692
ENSG00000136861	CDK5RAP2	1582.17	1257.73	-0.330189	0.0261013
ENSG00000117298	ECE1	3071.04	3798.52	0.308304	0.0261735
ENSG00000090861	AARS	6441.1	5075.98	-0.329266	0.0263965
ENSG00000136868	SLC31A1	1029.47	1343.37	0.390175	0.0265126
ENSG00000181852	RNF41	825.969	1060.85	0.361302	0.0266719
ENSG00000178977	LINC00324	56.4829	24.6454	-1.28748	0.0267179
ENSG00000010404	IDS	1246.98	975.827	-0.351005	0.0267516
ENSG00000066654	THUMPD1	762.243	578.186	-0.398511	0.0267516
ENSG00000067955	CBFB	679.533	515.554	-0.397565	0.0270584
ENSG00000152894	PTPRK	718.153	937.255	0.385337	0.0270585
ENSG00000171298	GAA	5257.6	6415.05	0.286078	0.0270585
ENSG00000100558	PLEK2	740.285	549.441	-0.445278	0.0272381
ENSG00000244291	NA	424.804	305.278	-0.480134	0.0273811
ENSG00000184207	PGP	904.897	681.198	-0.400341	0.0273857
ENSG00000144034	TPRKB	514.859	379.93	-0.438473	0.0275491
ENSG00000051108	HERPUD1	1023.71	1325.36	0.374718	0.0275491
ENSG00000196924	FLNA	27623.5	22826.3	-0.273256	0.0275762
ENSG00000198355	PIM3	1186.86	919.472	-0.381118	0.0276221
ENSG00000172197	MBOAT1	287.007	197.841	-0.540294	0.0276883
ENSG00000140526	ABHD2	845.389	1141.26	0.441752	0.0278071
ENSG00000196290	NIF3L1	757.058	565.864	-0.419128	0.0278759
ENSG00000146535	GNA12	1871.92	2340.04	0.32766	0.0278944
ENSG00000125835	SNRPB	6585.53	5166.99	-0.352382	0.0278944
ENSG00000099953	MMP11	121.287	189.729	0.659948	0.0278944
ENSG00000143127	ITGA10	590.855	425.087	-0.476251	0.0279592
ENSG00000115677	HDLBP	11058.2	13359.7	0.274448	0.0279592
ENSG00000182934	SRPRA	2716.92	3341.26	0.298923	0.028231
ENSG00000166847	DCTN5	691.448	920.527	0.416707	0.0283016
ENSG00000166016	ABTB2	504.067	672.474	0.417338	0.02855
ENSG00000164506	STXBP5	919.481	1185.75	0.372389	0.0286849
ENSG00000231007	NA	74.3166	35.6812	-1.07675	0.0286849
ENSG00000177951	BET1L	904.116	1150.07	0.345961	0.0289277
ENSG00000138829	FBN2	594.93	780.258	0.395537	0.0290307
ENSG00000168246	UBTD2	490.531	657.951	0.424994	0.0290307
ENSG00000182500	NA	1113.9	1400.52	0.329773	0.0290556
ENSG00000143382	ADAMTSL4	500.007	661.136	0.402358	0.0291556
ENSG00000125741	OPA3	1371.76	1719.78	0.329052	0.0291598
ENSG00000130770	ATPIF1	2211.07	1698.29	-0.380806	0.0292193
ENSG00000115233	PSMD14	2954.86	2364.66	-0.318682	0.0292698
ENSG00000110218	PANX1	364.022	492.014	0.434949	0.0294226
ENSG00000134996	OSTF1	582.965	429.313	-0.439905	0.0294349
ENSG00000130193	THEM6	716.55	539.956	-0.406099	0.029464
ENSG00000145741	BTF3	11016.9	8874.46	-0.312844	0.0299076
ENSG00000092421	SEMA6A	76.3466	131.613	0.782882	0.0299561
ENSG00000113575	PPP2CA	4180.42	3431.96	-0.28423	0.0300849
ENSG00000140323	DISP2	514.298	676.25	0.39806	0.0300849
ENSG00000138709	LARP1B	325.193	229.466	-0.50713	0.0301466
ENSG00000089154	GCN1	3805.58	4681.3	0.299646	0.030246
ENSG00000166592	RRAD	1063.08	830.02	-0.373089	0.030246
ENSG00000065923	SLC9A7	199.141	299.366	0.599658	0.0302479
ENSG00000180817	PPA1	1691.75	2106.66	0.316187	0.0302479
ENSG00000043591	ADRB1	78.6739	39.3023	-1.01666	0.0302479
ENSG00000175550	DRAP1	8441.92	6575.89	-0.35702	0.0302479
ENSG00000171291	ZNF439	112.782	63.2031	-0.826394	0.0302479
ENSG00000204634	TBC1D8	292.243	405.297	0.471861	0.0303582
ENSG00000152377	SPOCK1	22.1509	53.3294	1.2662	0.031087
ENSG00000129474	AJUBA	914.702	707.556	-0.373267	0.0316233
ENSG00000167202	TBC1D2B	353.183	480.584	0.451002	0.0316233
ENSG00000247679	NA	54.4215	99.439	0.871659	0.0317509
ENSG00000185585	OLFML2A	464.013	623.249	0.434265	0.0317618
ENSG00000165490	DDIAS	118.19	65.4842	-0.859709	0.0317618
ENSG00000165916	PSMC3	4770.06	3809.71	-0.319564	0.0319766
ENSG00000140931	CMTM3	1264.33	1585.95	0.32452	0.0320594
ENSG00000085662	AKR1B1	3556.62	2863.5	-0.313399	0.0322357
ENSG00000148950	IMMP1L	307.172	211.663	-0.540915	0.0322898
ENSG00000197157	SND1	5012.1	6050.68	0.271996	0.0323059
ENSG00000214413	BBIP1	356.677	253.433	-0.490171	0.0323059
ENSG00000197912	SPG7	1904.3	2338.12	0.297011	0.0323059
ENSG00000232677	LINC00665	1105.38	871.719	-0.341882	0.0323715
ENSG00000164305	CASP3	772.314	985.289	0.351762	0.0324542
ENSG00000130164	LDLR	5433.61	6630.37	0.306887	0.0325554
ENSG00000180834	MAP6D1	83.3869	43.4128	-0.943843	0.0325976
ENSG00000196776	CD47	1623.27	2003.31	0.304411	0.0326464
ENSG00000151148	UBE3B	1028.14	1294.29	0.333781	0.0326464
ENSG00000092847	AGO1	1406.74	1746.82	0.311428	0.0327866
ENSG00000140263	SORD	396.512	537.975	0.440442	0.0333291
ENSG00000023330	ALAS1	1773.19	2186.56	0.30239	0.0335522
ENSG00000146674	IGFBP3	92.921	49.932	-0.892582	0.0335645
ENSG00000131370	SH3BP5	141.934	214.08	0.594067	0.0336329
ENSG00000111670	GNPTAB	577.823	766.264	0.41387	0.0336329
ENSG00000068697	LAPTM4A	2840.85	3475.26	0.291796	0.0336846
ENSG00000110046	ATG2A	1087.04	1360.95	0.324137	0.0338608
ENSG00000151893	CACUL1	1090.28	1376.02	0.340152	0.0338731
ENSG00000180628	PCGF5	433.655	313.408	-0.463539	0.0339463
ENSG00000261061	NA	240.208	153.739	-0.627202	0.033956
ENSG00000180357	ZNF609	1002.38	1267.32	0.339333	0.0341451
ENSG00000081760	AACS	980.544	1233.71	0.330823	0.0342185
ENSG00000203722	RAET1G	182.336	114.964	-0.683871	0.0342909
ENSG00000162129	CLPB	364.268	492.731	0.433722	0.0342909
ENSG00000196569	LAMA2	893.91	1144.86	0.359317	0.0343547
ENSG00000166557	TMED3	1660.39	2054.55	0.30672	0.0343547
ENSG00000180626	ZNF594	133.365	79.4437	-0.742826	0.0345109
ENSG00000163888	CAMK2N2	159.03	97.1374	-0.714012	0.0347774
ENSG00000100644	HIF1A	2220.43	2878.64	0.392342	0.0347774
ENSG00000011638	TMEM159	148.284	222.916	0.589544	0.0350578
ENSG00000197467	COL13A1	336.012	239.017	-0.489254	0.0351189
ENSG00000182185	RAD51B	243.469	165.166	-0.560902	0.0351189
ENSG00000188352	FOCAD	914.195	1176.03	0.372722	0.0351792
ENSG00000186767	SPIN4	188.871	119.879	-0.644605	0.0353607
ENSG00000002586	CD99	1730.94	1365.04	-0.346313	0.0355444
ENSG00000114107	CEP70	607.055	458.243	-0.406275	0.0357271
ENSG00000182704	TSKU	235.097	330.749	0.492914	0.0359517
ENSG00000150990	DHX37	687.811	879.609	0.355111	0.0359517
ENSG00000066379	ZNRD1	534.987	392.184	-0.453424	0.0360111
ENSG00000021355	SERPINB1	815.416	632.302	-0.368035	0.0360534
ENSG00000170627	GTSF1	1831.03	1357.64	-0.416982	0.0362243
ENSG00000109099	PMP22	272.661	188.143	-0.532959	0.0364732
ENSG00000115902	SLC1A4	781.418	584.051	-0.412337	0.0364807
ENSG00000111252	SH2B3	1941.37	2370.57	0.295798	0.0368608
ENSG00000104368	PLAT	1265.56	1003.44	-0.338215	0.0368686
ENSG00000170348	TMED10	5603.66	4646.07	-0.269478	0.0368686
ENSG00000130827	PLXNA3	1063.62	1331.14	0.326158	0.0370109
ENSG00000100239	PPP6R2	1081.73	1350.08	0.319834	0.037044
ENSG00000116667	C1orf21	176.387	113.693	-0.63917	0.0371016
ENSG00000170832	USP32	860.446	1101.17	0.356885	0.0371016
ENSG00000167880	EVPL	415.161	292.497	-0.49297	0.0371016
ENSG00000165406	MARCH8	562.873	759.908	0.437975	0.0371655
ENSG00000171914	TLN2	611.944	788.086	0.367913	0.0371655
ENSG00000189223	PAX8-AS1	336.238	463.932	0.461763	0.0372441
ENSG00000099968	BCL2L13	2116.29	2588.07	0.289361	0.0374878
ENSG00000175115	PACS1	2086.83	2566.65	0.299766	0.0374987
ENSG00000186193	SAPCD2	436.942	318.269	-0.455231	0.0376019
ENSG00000108588	CCDC47	1436.4	1794.37	0.320228	0.0376056
ENSG00000121210	TMEM131L	277.305	381.701	0.462379	0.0376081
ENSG00000100299	ARSA	405.633	540.515	0.416306	0.0376081
ENSG00000154642	C21orf91	163.843	98.9668	-0.700289	0.0376081
ENSG00000136718	IMP4	1267.68	1589.1	0.328993	0.0376217
ENSG00000084463	WBP11	3809.92	3135.41	-0.281612	0.0376217
ENSG00000156675	RAB11FIP1	335.582	233.438	-0.526796	0.0376239
ENSG00000104213	PDGFRL	328.771	445.836	0.437154	0.0377084
ENSG00000196700	ZNF512B	1546.88	1915.66	0.306278	0.0379661
ENSG00000167081	PBX3	1233.7	977.428	-0.334569	0.0380632
ENSG00000138346	DNA2	128.04	74.8158	-0.763878	0.0382983
ENSG00000039560	RAI14	1652.76	2035.85	0.301142	0.0383208
ENSG00000121957	GPSM2	344.749	246.71	-0.483399	0.0383685
ENSG00000177565	TBL1XR1	1270.13	967.229	-0.386876	0.0383685
ENSG00000128534	LSM8	792.082	604.836	-0.383188	0.0383685
ENSG00000131584	ACAP3	873.236	1109.33	0.342991	0.0384839
ENSG00000135956	TMEM127	1283.81	1596.69	0.314897	0.0384839
ENSG00000072422	RHOBTB1	357.749	491.815	0.456366	0.0386527
ENSG00000111540	RAB5B	307.555	431.798	0.503251	0.0386527
ENSG00000033011	ALG1	449.714	594.957	0.405584	0.0387884
ENSG00000137285	TUBB2B	612.761	796.574	0.378572	0.0387918
ENSG00000160703	NLRX1	326.623	449.214	0.457866	0.0391988
ENSG00000168003	SLC3A2	3789.39	3035.42	-0.312793	0.0392312
ENSG00000106144	CASP2	621.5	465.748	-0.414845	0.0393056
ENSG00000072135	PTPN18	760.536	584.482	-0.379167	0.0393399
ENSG00000203993	ARRDC1-AS1	405.056	290.212	-0.474724	0.0393399
ENSG00000198554	WDHD1	234.141	158.397	-0.566429	0.0393399
ENSG00000161692	DBF4B	384.275	277.191	-0.471311	0.0394834
ENSG00000151883	PARP8	526.105	682.264	0.374974	0.0399636
ENSG00000112759	SLC29A1	1203.23	1600.71	0.419194	0.0399636
ENSG00000188985	NA	86.9317	46.4694	-0.920563	0.0399636
ENSG00000101337	TM9SF4	3863.88	4655.87	0.270259	0.0401303
ENSG00000159658	EFCAB14	1235.65	1555.02	0.332829	0.0401492
ENSG00000169045	HNRNPH1	5393.83	4420.06	-0.299763	0.0401492
ENSG00000117139	KDM5B	620.049	798.943	0.371484	0.0402488
ENSG00000181830	SLC35C1	467.537	617.268	0.399319	0.0402488
ENSG00000173011	TADA2B	1100.03	1377.76	0.325204	0.0402502
ENSG00000144395	CCDC150	122.466	70.846	-0.767712	0.0407675
ENSG00000107566	ERLIN1	760.677	578.891	-0.389361	0.0409332
ENSG00000011021	CLCN6	921.026	723.166	-0.353242	0.041057
ENSG00000160360	GPSM1	543.568	703.949	0.37136	0.0410739
ENSG00000153208	MERTK	312.576	423.197	0.439838	0.0413277
ENSG00000174705	SH3PXD2B	605.402	779.444	0.372135	0.0413277
ENSG00000131653	TRAF7	2903.91	3527.63	0.282222	0.041341
ENSG00000162849	KIF26B	59.4946	104.498	0.812392	0.0414102
ENSG00000138074	SLC5A6	1174.58	1458.02	0.310705	0.0414105
ENSG00000143653	SCCPDH	1371.33	1097.3	-0.322638	0.0417087
ENSG00000091986	CCDC80	838.862	1062.2	0.345542	0.0420784
ENSG00000064102	INTS13	1224.01	968.68	-0.339147	0.0420993
ENSG00000117906	RCN2	818.363	639.137	-0.357353	0.0421881
ENSG00000103356	EARS2	591.416	760.135	0.363142	0.0422804
ENSG00000131724	IL13RA1	1404.73	1753.07	0.327619	0.0425083
ENSG00000167778	SPRYD3	751.47	955.399	0.34423	0.0425083
ENSG00000171241	SHCBP1	385.511	277.709	-0.481912	0.04265
ENSG00000141349	G6PC3	1968.03	2478.12	0.33194	0.04265
ENSG00000104897	SF3A2	3635.26	2863.7	-0.333442	0.04265
ENSG00000105854	PON2	3432.79	4133.41	0.268032	0.0426761
ENSG00000075624	ACTB	48325.8	39210.9	-0.304211	0.0429038
ENSG00000129295	LRRC6	206.821	138.61	-0.579312	0.0429038
ENSG00000187607	ZNF286A	302.764	421.917	0.464398	0.0429038
ENSG00000115183	TANC1	346.592	481.679	0.473413	0.0430461
ENSG00000137770	CTDSPL2	452.485	325.201	-0.470425	0.043117
ENSG00000115365	LANCL1	1009.92	751.135	-0.415884	0.0431839
ENSG00000072786	STK10	931.392	1181.02	0.346413	0.0431839
ENSG00000166900	STX3	1375.85	1104.05	-0.317092	0.0431839
ENSG00000132003	ZSWIM4	661.998	856.537	0.367299	0.0431839
ENSG00000131462	TUBG1	1447.39	1135.46	-0.351581	0.0432122
ENSG00000273015	NA	589.551	444.936	-0.404058	0.0432864
ENSG00000198598	MMP17	516.11	671.303	0.378048	0.0432864
ENSG00000158470	B4GALT5	767.051	1018.83	0.407142	0.0432864
ENSG00000106665	CLIP2	1609.88	2011.04	0.337412	0.0433116
ENSG00000179029	TMEM107	348.845	251.345	-0.473502	0.0437784
ENSG00000156471	PTDSS1	2652.17	3203.64	0.272877	0.043782
ENSG00000143324	XPR1	517.067	686.499	0.410291	0.043789
ENSG00000198336	MYL4	370.08	498.414	0.426481	0.0439694
ENSG00000136231	IGF2BP3	368.446	517.49	0.494351	0.0440053
ENSG00000121774	KHDRBS1	7293.11	6083.58	-0.26217	0.0440272
ENSG00000138030	KHK	80.1394	42.3956	-0.926558	0.0440437
ENSG00000138032	PPM1B	821.807	644.258	-0.352293	0.044169
ENSG00000104140	RHOV	102.227	162.612	0.674672	0.044169
ENSG00000133393	FOPNL	1143.48	898.66	-0.343785	0.0442323
ENSG00000133816	MICAL2	1323.94	1040.14	-0.345733	0.0443464
ENSG00000162783	IER5	660.709	504.194	-0.397858	0.0444707
ENSG00000103145	HCFC1R1	2653.48	2086.97	-0.351751	0.0444707
ENSG00000126243	LRFN3	1128.55	1400.03	0.311228	0.0445946
ENSG00000165689	SDCCAG3	1339.82	1660.16	0.308438	0.0446902
ENSG00000078668	VDAC3	2275.63	1819.29	-0.321687	0.0447531
ENSG00000116906	GNPAT	847.687	663.831	-0.352133	0.0447558
ENSG00000205981	DNAJC19	961.349	747.238	-0.362781	0.044993
ENSG00000214753	HNRNPUL2	1121.31	877.889	-0.353178	0.0451764
ENSG00000145861	C1QTNF2	71.9363	35.2737	-1.01513	0.045298
ENSG00000125898	FAM110A	226.113	154.165	-0.554928	0.0453739
ENSG00000162714	ZNF496	1224.96	1511.2	0.303565	0.045472
ENSG00000149798	CDC42EP2	423.105	559.495	0.398743	0.045472
ENSG00000175183	CSRP2	437.102	321.031	-0.441891	0.045472
ENSG00000175970	UNC119B	330.612	451.237	0.450393	0.0458829
ENSG00000117528	ABCD3	746.758	552.929	-0.415251	0.0459536
ENSG00000112769	LAMA4	41.5158	79.0887	0.968143	0.0461179
ENSG00000203875	SNHG5	6410.56	5156.19	-0.312971	0.0461324
ENSG00000100726	TELO2	940.913	741.861	-0.341447	0.0462115
ENSG00000224546	NA	85.0677	140.921	0.713486	0.0462151
ENSG00000213676	ATF6B	3979.85	3278.52	-0.278315	0.0464162
ENSG00000064199	SPA17	261.109	180.426	-0.531809	0.0464162
ENSG00000115129	TP53I3	576.607	753.127	0.380473	0.0465158
ENSG00000139278	GLIPR1	191.05	276.344	0.525263	0.0468019
ENSG00000103257	SLC7A5	2859.53	2294.28	-0.311294	0.0469098
ENSG00000168701	TMEM208	794.76	1018.38	0.354184	0.0471703
ENSG00000174442	ZWILCH	790.791	609.944	-0.37505	0.0473795
ENSG00000133138	TBC1D8B	130.649	208.379	0.681115	0.0473908
ENSG00000085788	DDHD2	547.21	416.23	-0.3955	0.0473908
ENSG00000261512	NA	88.8933	321.738	1.62942	0.0474879
ENSG00000116688	MFN2	3883.79	4652.32	0.260631	0.0475011
ENSG00000171877	FRMD5	370.315	492.097	0.409705	0.0476152
ENSG00000242259	C22orf39	478.927	359.959	-0.412686	0.0476152
ENSG00000167114	SLC27A4	941.814	1181.59	0.325019	0.0478114
ENSG00000095002	MSH2	1572.04	1268.72	-0.308353	0.048019
ENSG00000145220	LYAR	1689.9	1334.88	-0.336867	0.0483826
ENSG00000225031	NA	158.026	259.902	0.683911	0.0484159
ENSG00000148985	PGAP2	531.607	687.578	0.375572	0.0484783
ENSG00000234741	GAS5	5211.89	4151.38	-0.330251	0.0485116
ENSG00000164045	CDC25A	454.31	337.021	-0.42835	0.0485116
ENSG00000170860	LSM3	1156.09	926.31	-0.319929	0.0485925
ENSG00000198786	ND5	13711.6	17250.1	0.303522	0.0486632
ENSG00000078399	HOXA9	219.779	149.715	-0.560448	0.0487094
ENSG00000143368	SF3B4	2861.61	2221.58	-0.355213	0.0487536
ENSG00000110492	MDK	3572.78	4402.1	0.299104	0.0491688
ENSG00000033100	CHPF2	2323.01	2815.13	0.277607	0.0491773
ENSG00000175334	BANF1	4959.46	3938.74	-0.33514	0.0494321

## Sheet: MDA
Supplementary Data 1B. List of genes significantly deregulated (FDR < 0.05) after 4 days of DOX treatment relative to untreated cells, in MDA-MB-231 human cells expressing a DOX-inducible BRCA2 shRNA
EnsemblID	Symbol	Mean_DOXneg	Mean_DOXpos	log2FC	FDR
ENSG00000139618	BRCA2	401.319	138.583	-1.54599	2.5356e-16
ENSG00000165323	FAT3	813.908	401.673	-1.02533	1.43778e-15
ENSG00000130702	LAMA5	6128.05	8242.07	0.425571	8.32827e-11
ENSG00000136238	RAC1	7698.17	5876.98	-0.389849	1.41356e-09
ENSG00000148677	ANKRD1	15450.6	12007.6	-0.368033	6.13906e-09
ENSG00000137693	YAP1	3154.85	2279.05	-0.471963	2.53982e-08
ENSG00000170498	KISS1	4403.23	3264.54	-0.49497	5.37317e-08
ENSG00000170540	ARL6IP1	4938.7	3736.23	-0.403276	1.22395e-07
ENSG00000133678	TMEM254	395.487	202.113	-0.967532	5.9543e-07
ENSG00000041982	TNC	3222.32	4321.25	0.403494	8.74221e-07
ENSG00000171067	C11orf24	1733.27	1242.89	-0.481226	9.233e-07
ENSG00000137801	THBS1	4225.35	3237.34	-0.386797	9.233e-07
ENSG00000119383	PTPA	2566.85	1876.51	-0.454495	1.21066e-06
ENSG00000166128	RAB8B	1171.63	779.094	-0.59924	1.21066e-06
ENSG00000156017	CARNMT1	467.81	247.848	-0.928228	2.14717e-06
ENSG00000127884	ECHS1	4099.15	3210.91	-0.356231	5.31409e-06
ENSG00000159167	STC1	1085.73	1624.88	0.54069	1.10705e-05
ENSG00000164897	TMUB1	2060.77	1556.33	-0.405574	1.38703e-05
ENSG00000096070	BRPF3	813.399	537.12	-0.59765	1.5146e-05
ENSG00000117020	AKT3	2077.37	1559.19	-0.426385	2.40169e-05
ENSG00000164171	ITGA2	4715.13	5842.07	0.310448	2.91024e-05
ENSG00000164949	GEM	1439.52	1051.99	-0.457072	3.67009e-05
ENSG00000198363	ASPH	6456.2	5166.9	-0.32509	4.69471e-05
ENSG00000112096	SOD2	5387.29	6683.12	0.318043	5.20044e-05
ENSG00000153283	CD96	1961.25	2534.21	0.374006	5.43883e-05
ENSG00000185567	AHNAK2	860.883	1223.18	0.48928	6.03265e-05
ENSG00000110888	CAPRIN2	1102.35	1545.92	0.474621	7.80305e-05
ENSG00000139496	NUP58	2188.66	1651.52	-0.400599	9.96483e-05
ENSG00000100234	TIMP3	2740.56	2159.71	-0.342639	0.000101193
ENSG00000135069	PSAT1	6319.64	5174.99	-0.292568	0.000118865
ENSG00000134107	BHLHE40	2629.97	3339.47	0.33363	0.000131491
ENSG00000124783	SSR1	5949.28	4877.68	-0.284831	0.000136009
ENSG00000120334	CENPL	565.189	360.221	-0.666662	0.000173484
ENSG00000251562	MALAT1	358.936	592.909	0.690154	0.000188689
ENSG00000168003	SLC3A2	8413.12	7067.24	-0.250978	0.00019952
ENSG00000116016	EPAS1	1820.42	2346.6	0.358097	0.000199522
ENSG00000012660	ELOVL5	3870.42	3066.43	-0.346656	0.000199522
ENSG00000108106	UBE2S	9878.79	8308.97	-0.249071	0.000207255
ENSG00000143384	MCL1	12599.8	15415.3	0.288237	0.000229453
ENSG00000148926	ADM	4256.28	3430.71	-0.299612	0.000240969
ENSG00000065615	CYB5R4	892.605	615.353	-0.542318	0.000370876
ENSG00000188486	H2AFX	3846.33	3036.63	-0.369087	0.000429692
ENSG00000044574	HSPA5	38081.5	31828.1	-0.262155	0.000432643
ENSG00000100644	HIF1A	9610.52	11627.2	0.279951	0.000471703
ENSG00000127603	MACF1	7702.49	9353.23	0.284783	0.000491323
ENSG00000198380	GFPT1	2918.36	2290.69	-0.376763	0.000668496
ENSG00000107201	DDX58	2720.51	3352.07	0.299906	0.000772611
ENSG00000145604	SKP2	705.985	488.076	-0.530133	0.000882073
ENSG00000102241	HTATSF1	1383.99	1053.72	-0.395251	0.000882073
ENSG00000166900	STX3	1067.62	795.566	-0.424069	0.000919411
ENSG00000162892	IL24	1996.42	1570.13	-0.367745	0.00102792
ENSG00000169908	TM4SF1	9816.54	11947.2	0.26215	0.00102792
ENSG00000092964	DPYSL2	2200.77	1760.31	-0.321468	0.00102792
ENSG00000168952	STXBP6	642.722	443.46	-0.548051	0.0010573
ENSG00000123496	IL13RA2	3123.33	3839.28	0.295621	0.0012027
ENSG00000101255	TRIB3	2403.73	1924.26	-0.313631	0.0012027
ENSG00000108846	ABCC3	404.402	591.412	0.552268	0.00120532
ENSG00000163399	ATP1A1	19373.6	22406.9	0.209255	0.00142702
ENSG00000111057	KRT18	4104.41	3375.46	-0.293001	0.00147467
ENSG00000108179	PPIF	8435.98	6987.6	-0.259916	0.00157195
ENSG00000113083	LOX	1475.66	1154.61	-0.366085	0.00162945
ENSG00000130066	SAT1	3301.27	3957.81	0.259409	0.00192864
ENSG00000172731	LRRC20	2616.79	2123.44	-0.306795	0.00197812
ENSG00000237683	NA	311.018	478.322	0.624507	0.00236465
ENSG00000034063	NA	2686.31	2157.22	-0.338972	0.00236465
ENSG00000163545	NUAK2	805.186	1061.58	0.397434	0.00266631
ENSG00000176890	TYMS	2997.31	2402.81	-0.344918	0.00266631
ENSG00000155660	PDIA4	9588.73	8283.22	-0.211483	0.00290682
ENSG00000070831	CDC42	7146.04	6115.95	-0.226407	0.00327653
ENSG00000198830	HMGN2	7388.18	6180.38	-0.267001	0.00327653
ENSG00000108551	RASD1	908.951	1285.72	0.459332	0.00356497
ENSG00000166340	TPP1	1715.03	2155.88	0.318895	0.0040665
ENSG00000112367	FIG4	1100.18	1402.55	0.352386	0.00442764
ENSG00000090470	PDCD7	885.818	662.389	-0.422027	0.00442764
ENSG00000177917	ARL6IP6	605.721	422.658	-0.519406	0.00483673
ENSG00000115414	FN1	6644.79	8018.75	0.268053	0.00504855
ENSG00000185033	SEMA4B	1885.15	2337.97	0.307074	0.00536272
ENSG00000124882	EREG	4974.95	5910.94	0.250934	0.00538265
ENSG00000164442	CITED2	2912.22	2396.9	-0.276589	0.00538265
ENSG00000196611	MMP1	4828.57	5677.87	0.241079	0.00538265
ENSG00000058335	RASGRF1	274.04	165.907	-0.733258	0.00538265
ENSG00000264112	NA	766.713	1040.43	0.425111	0.00538265
ENSG00000170421	KRT8	8398.04	7090.48	-0.247567	0.00540704
ENSG00000095752	IL11	10030.1	8536.92	-0.235377	0.00568768
ENSG00000026751	SLAMF7	603.789	426.418	-0.546045	0.0057046
ENSG00000092621	PHGDH	2647.34	2188.82	-0.280008	0.00611108
ENSG00000168497	CAVIN2	1053.32	815.058	-0.386656	0.00644033
ENSG00000015133	CCDC88C	1737.68	2150.24	0.310189	0.00644033
ENSG00000164104	HMGB2	4690.35	4004.77	-0.228354	0.0064758
ENSG00000121966	CXCR4	339.833	216.27	-0.642052	0.00662168
ENSG00000140044	JDP2	599.46	427.03	-0.494856	0.00662168
ENSG00000173821	RNF213	2162.72	2635.42	0.286672	0.00687323
ENSG00000166123	GPT2	934.786	707.154	-0.399525	0.00705973
ENSG00000090060	PAPOLA	8381.59	7038.82	-0.259652	0.00738432
ENSG00000144677	CTDSPL	564.808	400.241	-0.491714	0.00742087
ENSG00000179532	DNHD1	953.671	1278.39	0.403156	0.00755481
ENSG00000076248	UNG	2490.89	2045.22	-0.30213	0.00755481
ENSG00000147533	GOLGA7	954.431	732.272	-0.383624	0.00757142
ENSG00000179218	CALR	21722.3	19173.4	-0.180848	0.00794483
ENSG00000186815	TPCN1	2797.3	3400.37	0.27184	0.00796134
ENSG00000163661	PTX3	3634.86	4405.58	0.273928	0.00800113
ENSG00000213949	ITGA1	730.352	958.214	0.391614	0.00818681
ENSG00000101290	CDS2	1345.32	1066.4	-0.334714	0.00854123
ENSG00000100906	NFKBIA	2597.17	3105.8	0.254735	0.00873505
ENSG00000143369	ECM1	1564.22	1215.37	-0.358227	0.00876087
ENSG00000115919	KYNU	2008.32	2495.02	0.298868	0.00876087
ENSG00000197324	LRP10	6108.86	7101.7	0.214666	0.00876087
ENSG00000161326	NA	2316.03	1915.69	-0.271879	0.00876087
ENSG00000023445	BIRC3	3780.69	4608.66	0.264803	0.0094314
ENSG00000128245	YWHAH	3751.28	3179.51	-0.239273	0.0103499
ENSG00000080822	CLDND1	4364.79	3655.78	-0.256436	0.0112282
ENSG00000176142	TMEM39A	929.514	712.411	-0.407873	0.0112282
ENSG00000127564	PKMYT1	1293.95	1016	-0.386553	0.0112282
ENSG00000092820	EZR	6139.45	5311.49	-0.209116	0.0116088
ENSG00000166741	NNMT	816.854	601.642	-0.45056	0.0119321
ENSG00000198176	TFDP1	3841.66	3214.78	-0.276212	0.0135605
ENSG00000231925	TAPBP	3580.9	4207.88	0.231757	0.0136222
ENSG00000197872	FAM49A	422.92	290.777	-0.539479	0.0143178
ENSG00000164574	GALNT10	2748.12	3252.32	0.237675	0.0143178
ENSG00000134265	NAPG	1240.75	983.205	-0.338389	0.0154706
ENSG00000053747	LAMA3	1382.87	1701.22	0.301443	0.0161517
ENSG00000166508	MCM7	7829.02	6739.2	-0.227067	0.0163474
ENSG00000125968	ID1	594.885	783.219	0.427835	0.0163474
ENSG00000162337	LRP5	4912.86	5838.35	0.242414	0.017136
ENSG00000095139	ARCN1	6531.04	5593.91	-0.237331	0.0172001
ENSG00000131069	ACSS2	4390.19	5011.72	0.219182	0.0173852
ENSG00000238103	NA	474.58	4034.1	3.8727	0.0184115
ENSG00000152022	NA	1620.92	1328.27	-0.292551	0.0195955
ENSG00000100664	EIF5	6637.26	5734.49	-0.209569	0.0195955
ENSG00000090861	AARS	8921.88	7864.3	-0.182707	0.0201403
ENSG00000145293	ENOPH1	1434.41	1164.51	-0.301021	0.0207223
ENSG00000140105	WARS	7066.44	6199.15	-0.188843	0.0207223
ENSG00000205336	ADGRG1	362.277	510.88	0.477654	0.0207223
ENSG00000253368	TRNP1	455.677	323.979	-0.494854	0.0208672
ENSG00000105835	NAMPT	12618.8	14338.6	0.178743	0.0219476
ENSG00000095564	BTAF1	1113.17	1382.47	0.311424	0.0219476
ENSG00000167797	CDK2AP2	2094.21	1749.52	-0.261715	0.0219476
ENSG00000118523	CTGF	14273.8	12311.3	-0.228274	0.0227942
ENSG00000161013	MGAT4B	4256.98	4895.13	0.201669	0.0233594
ENSG00000113621	TXNDC15	901.966	705.981	-0.352694	0.0233997
ENSG00000128951	DUT	1989.07	1655.14	-0.272488	0.0236068
ENSG00000067798	NAV3	2174.43	2572.9	0.246908	0.0256823
ENSG00000005810	MYCBP2	1604.07	1923.69	0.263406	0.0256823
ENSG00000196754	S100A2	333.71	225.261	-0.625741	0.0261487
ENSG00000144802	NFKBIZ	2668.85	3201.9	0.245237	0.0261487
ENSG00000197081	IGF2R	2915.2	3437.6	0.237343	0.0261487
ENSG00000123144	TRIR	4506.09	3846.03	-0.236496	0.0261487
ENSG00000187678	SPRY4	2517.62	3060.58	0.271843	0.0262646
ENSG00000135318	NT5E	7153.56	8106.58	0.184226	0.0262646
ENSG00000257219	LINC02407	295.319	195.422	-0.594104	0.0262646
ENSG00000205683	DPF3	662.952	491.824	-0.454822	0.0262646
ENSG00000051108	HERPUD1	4329.66	3731.61	-0.230647	0.0268763
ENSG00000108797	CNTNAP1	667.917	861.804	0.365483	0.0270837
ENSG00000117399	CDC20	10260.2	9100.32	-0.172328	0.0273128
ENSG00000073111	MCM2	3091.27	2611.17	-0.265716	0.0273128
ENSG00000197451	HNRNPAB	7041.22	6140.49	-0.204327	0.0273128
ENSG00000151914	DST	7838.81	8986.34	0.202401	0.0273128
ENSG00000167972	ABCA3	1036.02	1280.43	0.304996	0.0273128
ENSG00000183287	CCBE1	1439.67	1177.14	-0.30747	0.0273128
ENSG00000167658	EEF2	24282.7	21771.2	-0.15805	0.0274568
ENSG00000149311	ATM	1426.98	1727.04	0.27252	0.0274743
ENSG00000134324	LPIN1	2009.6	2400.37	0.251053	0.0278116
ENSG00000136813	KIAA0368	3276.36	2801.12	-0.22517	0.03059
ENSG00000214021	TTLL3	223.486	339.365	0.566383	0.0313232
ENSG00000196419	XRCC6	13128.8	11647.8	-0.176847	0.0319084
ENSG00000198837	DENND4B	1795.54	2141.91	0.251603	0.0323215
ENSG00000105849	TWISTNB	760.581	588.478	-0.372156	0.0325394
ENSG00000076003	MCM6	1679.55	1380.99	-0.302496	0.0341864
ENSG00000167325	RRM1	5835.96	5049.41	-0.217797	0.0344137
ENSG00000125827	TMX4	710.33	540.672	-0.387658	0.0354908
ENSG00000141753	IGFBP4	23862.7	27163.8	0.184663	0.0388881
ENSG00000173334	TRIB1	1158.18	1417.87	0.316995	0.0402697
ENSG00000182199	SHMT2	8507.73	7516	-0.177885	0.0404658
ENSG00000156802	ATAD2	3738.35	3184.99	-0.257224	0.0410151
ENSG00000159322	ADPGK	1004.74	807.006	-0.317472	0.0414895
ENSG00000269728	NA	304.802	190.587	-0.681826	0.0422173
ENSG00000114450	GNB4	565.793	425.036	-0.410788	0.0428246
ENSG00000123572	NRK	563.715	425.667	-0.413198	0.0435024
ENSG00000167978	SRRM2	9562.23	10945.6	0.191494	0.0435024
ENSG00000112514	CUTA	5506.11	4815.8	-0.192194	0.0440609
ENSG00000114857	NKTR	839.955	1052.3	0.32908	0.0440997
ENSG00000139998	RAB15	300.334	205.779	-0.552608	0.0456327
ENSG00000069329	VPS35	3129.76	2707.29	-0.20891	0.0462994
ENSG00000140564	FURIN	1951.99	2300.71	0.238366	0.0466896
ENSG00000169439	SDC2	593.087	448.863	-0.404449	0.0473431
ENSG00000178104	PDE4DIP	2472.94	2954.63	0.236096	0.0477745
ENSG00000184779	NA	32.7191	580.257	3.53256	0.0482883
