# Supplementary material for: BRCA2 abrogation triggers innate immune responses potentiated by treatment with PARP inhibitors
Source: Nat Commun. 2019 Jul 17;10:3143. doi: 10.1038/s41467-019-11048-5 (PMC6637138; doi:10.1038/s41467-019-11048-5)
Supplement: Supplementary file 5 — Supplementary Data 2 [file 41467_2019_11048_MOESM5_ESM.xlsx]

## Sheet: H1299
Supplementary Data 2A. List of genes significantly deregulated (FDR < 0.05) after 28 days of DOX treatment relative to untreated cells, in H1299 human cells expressing a DOX-inducible BRCA2 shRNA
EnsemblID	Symbol	Mean_DOXneg	Mean_DOXpos	log2FC	FDR
ENSG00000130203	APOE	321.767	1194.25	1.89047	1.76158e-27
ENSG00000128510	CPA4	166.569	984.257	2.5884	8.23509e-26
ENSG00000128564	VGF	5868.41	2144.34	-1.44836	1.38243e-21
ENSG00000156017	CARNMT1	692.969	194.198	-1.83025	4.53258e-20
ENSG00000028137	TNFRSF1B	115.733	560.059	2.33779	4.72277e-20
ENSG00000136238	RAC1	10066.5	4591.28	-1.13285	8.07627e-17
ENSG00000119922	IFIT2	112.746	418.205	1.88602	8.33438e-15
ENSG00000008517	IL32	988.718	2345.81	1.28193	8.91193e-15
ENSG00000137693	YAP1	2335.19	1036.97	-1.17174	2.2396e-14
ENSG00000102241	HTATSF1	3538.53	1563.8	-1.17955	5.11424e-13
ENSG00000119383	PTPA	4658.95	2214.29	-1.06805	1.7898e-12
ENSG00000249992	TMEM158	1396.61	525.048	-1.42106	2.2954e-12
ENSG00000106366	SERPINE1	6123.47	2944.18	-1.03018	2.2954e-12
ENSG00000147010	SH3KBP1	3667.12	1638.08	-1.14298	2.98678e-12
ENSG00000138675	FGF5	1774.42	813.281	-1.11207	1.81761e-11
ENSG00000139618	BRCA2	382.316	113.624	-1.80501	1.86196e-10
ENSG00000198924	DCLRE1A	711.244	302.242	-1.23178	3.61866e-10
ENSG00000177917	ARL6IP6	610.47	246.594	-1.2967	9.55429e-10
ENSG00000119917	IFIT3	223.36	552.65	1.30325	1.24944e-09
ENSG00000170540	ARL6IP1	5811.66	2910.97	-0.989422	2.41464e-09
ENSG00000153162	BMP6	421.786	150.041	-1.48971	5.58812e-09
ENSG00000153015	CWC27	1728.24	846.444	-1.02623	6.03936e-09
ENSG00000105810	CDK6	3862.46	1985.28	-0.946439	9.58764e-09
ENSG00000185745	IFIT1	139.258	374.922	1.43838	9.66759e-09
ENSG00000123989	CHPF	449.312	931.386	1.05497	1.03499e-08
ENSG00000198363	ASPH	5082.49	2746.07	-0.876865	1.03499e-08
ENSG00000164897	TMUB1	1555.26	814.486	-0.933658	4.59717e-08
ENSG00000133678	TMEM254	184.559	47.1339	-1.98848	5.20467e-08
ENSG00000135114	OASL	18.0656	111.538	2.60394	7.69045e-08
ENSG00000187244	BCAM	831.971	1584.39	0.914054	8.62136e-08
ENSG00000204580	DDR1	2482.01	4411.57	0.822842	8.68182e-08
ENSG00000012660	ELOVL5	5785.78	3275.27	-0.809562	1.03921e-07
ENSG00000080822	CLDND1	774.747	375.897	-1.04479	1.1148e-07
ENSG00000105246	EBI3	63.7513	211.743	1.73477	1.1635e-07
ENSG00000152022	NA	1123.79	570.738	-0.971995	1.30888e-07
ENSG00000197616	MYH6	1709.49	844.095	-0.999865	1.37682e-07
ENSG00000173208	ABCD2	79.6345	259.087	1.64957	1.5488e-07
ENSG00000139508	SLC46A3	261.482	587.482	1.17318	1.5488e-07
ENSG00000161570	NA	7.14894	74.9429	3.54943	1.74716e-07
ENSG00000162645	GBP2	57.4219	195.362	1.81257	1.76473e-07
ENSG00000120885	CLU	1175.65	2197.34	0.896499	1.76473e-07
ENSG00000095139	ARCN1	3533.45	1931.3	-0.863287	1.85047e-07
ENSG00000065615	CYB5R4	770.583	370.737	-1.0625	3.45529e-07
ENSG00000136813	KIAA0368	4198.42	2365.93	-0.825026	3.45529e-07
ENSG00000117020	AKT3	959.324	486.94	-0.966527	4.19344e-07
ENSG00000074416	MGLL	1394.12	647.101	-1.10875	4.22194e-07
ENSG00000108679	LGALS3BP	501.82	961.848	0.937057	4.22194e-07
ENSG00000166165	CKB	6119.14	3444.6	-0.835719	4.32518e-07
ENSG00000179111	HES7	486.828	196.302	-1.25102	4.32518e-07
ENSG00000139496	NUP58	1281.39	674.507	-0.912199	4.38741e-07
ENSG00000145604	SKP2	825.763	381.904	-1.06313	4.42946e-07
ENSG00000165300	SLITRK5	506.204	215.869	-1.26477	7.15996e-07
ENSG00000176142	TMEM39A	619.19	251.488	-1.29232	8.4542e-07
ENSG00000186665	C17orf58	700.3	352.727	-0.987355	1.05693e-06
ENSG00000107164	FUBP3	1625.81	922.694	-0.81817	1.92478e-06
ENSG00000101188	NTSR1	234.697	65.1917	-1.68677	2.81341e-06
ENSG00000146409	SLC18B1	866.763	459.148	-0.921677	2.84491e-06
ENSG00000141096	DPEP3	226.138	476.114	1.0875	3.7489e-06
ENSG00000077238	IL4R	617.213	1115.99	0.859174	3.83569e-06
ENSG00000162458	FBLIM1	171.196	381.363	1.22246	4.1023e-06
ENSG00000168394	TAP1	1008.93	1713.63	0.765397	6.07209e-06
ENSG00000179674	ARL14	406.049	780.212	0.941825	6.08473e-06
ENSG00000167081	PBX3	2168.95	1303.83	-0.735797	7.46139e-06
ENSG00000101384	JAG1	277.129	557.476	1.01801	7.89981e-06
ENSG00000116661	FBXO2	1101.3	1928.8	0.800635	8.77402e-06
ENSG00000136235	GPNMB	22.1433	108.583	2.23962	9.11894e-06
ENSG00000151694	ADAM17	982.053	540.444	-0.860089	1.04143e-05
ENSG00000100528	CNIH1	1606.48	912.95	-0.811496	1.1973e-05
ENSG00000121892	PDS5A	5057.77	3187.1	-0.665595	1.23637e-05
ENSG00000108821	COL1A1	60.3741	180.476	1.59517	1.41051e-05
ENSG00000001617	SEMA3F	385.643	182.073	-1.09292	1.50572e-05
ENSG00000122958	VPS26A	1860.35	1118.94	-0.733013	1.72875e-05
ENSG00000137094	DNAJB5	588.821	307.789	-0.93466	1.74894e-05
ENSG00000136830	FAM129B	12285.8	7871.28	-0.641765	1.74894e-05
ENSG00000136824	SMC2	2774.46	1722.89	-0.694762	1.769e-05
ENSG00000269728	NA	200.375	70.1964	-1.50709	1.83555e-05
ENSG00000100985	MMP9	44.1203	144.861	1.79166	2.18665e-05
ENSG00000232677	LINC00665	2353.89	1412.83	-0.722676	2.18665e-05
ENSG00000101017	CD40	64.2117	181.833	1.50672	2.7997e-05
ENSG00000132821	VSTM2L	37.744	143.292	1.85073	3.77557e-05
ENSG00000140545	MFGE8	1175.76	1907.65	0.695417	4.46607e-05
ENSG00000112787	FBRSL1	1697.46	1020.58	-0.738703	4.67685e-05
ENSG00000147533	GOLGA7	895.287	512.093	-0.803077	5.06699e-05
ENSG00000161021	MAML1	1610.56	974.928	-0.729709	5.37077e-05
ENSG00000157368	IL34	23.2583	97.6953	2.18166	5.40046e-05
ENSG00000111331	OAS3	543.217	946.699	0.816296	5.41151e-05
ENSG00000117143	UAP1	9873.92	6352.73	-0.645383	5.72496e-05
ENSG00000120334	CENPL	494.812	239.954	-1.00688	5.72496e-05
ENSG00000163389	POGLUT1	563.366	303.061	-0.900823	5.72496e-05
ENSG00000152689	RASGRP3	112.192	262.706	1.22354	6.57486e-05
ENSG00000204592	HLA-E	3601.08	5592.15	0.642445	6.62471e-05
ENSG00000234745	HLA-B	4205.85	6451.48	0.61551	7.25576e-05
ENSG00000131711	MAP1B	1519.5	795.939	-0.84568	7.71768e-05
ENSG00000111801	BTN3A3	202.129	406.886	1.05129	7.71768e-05
ENSG00000166311	SMPD1	578.757	1030.12	0.835074	7.87828e-05
ENSG00000171067	C11orf24	627.203	331.494	-0.906897	7.87828e-05
ENSG00000135636	DYSF	190.45	74.2607	-1.36017	8.66265e-05
ENSG00000163939	PBRM1	1445.93	882.447	-0.713977	8.94838e-05
ENSG00000138796	HADH	1247.02	721.288	-0.774469	0.000108134
ENSG00000187608	ISG15	481.642	891.858	0.884402	0.000120941
ENSG00000140678	ITGAX	26.7172	97.9436	2.02454	0.000125113
ENSG00000171992	SYNPO	664.805	1109.93	0.737351	0.000153351
ENSG00000134531	EMP1	3254.38	2131.49	-0.614729	0.000162805
ENSG00000090470	PDCD7	610.456	341.941	-0.835367	0.000162805
ENSG00000127870	RNF6	817.137	476.487	-0.778126	0.000189838
ENSG00000111911	HINT3	721.901	413.637	-0.799321	0.00019321
ENSG00000165209	STRBP	1551.81	959.638	-0.688879	0.000207613
ENSG00000099910	KLHL22	279.74	515.023	0.888847	0.000207613
ENSG00000147100	SLC16A2	2326.17	3915.17	0.771053	0.000218561
ENSG00000123268	ATF1	801.932	459.786	-0.802393	0.000221766
ENSG00000137501	SYTL2	366.297	661.222	0.841298	0.000240997
ENSG00000153029	MR1	58.0982	159.819	1.46485	0.000272991
ENSG00000146674	IGFBP3	309.973	101.408	-1.39643	0.000272991
ENSG00000184897	H1FX	2900.33	1869.55	-0.635127	0.00027575
ENSG00000146054	TRIM7	510.148	278.285	-0.876852	0.000293663
ENSG00000053747	LAMA3	71.4423	179.212	1.32396	0.000317993
ENSG00000137962	ARHGAP29	2338.5	4025.44	0.774415	0.000337975
ENSG00000247556	NA	2139.48	1384.37	-0.626702	0.000337975
ENSG00000084234	APLP2	12517.1	8491.07	-0.557507	0.000341713
ENSG00000092758	COL9A3	28.4636	98.7119	1.79154	0.000343735
ENSG00000111348	ARHGDIB	28.0608	97.3631	1.79365	0.000349471
ENSG00000129657	SEC14L1	3802.71	2497.47	-0.601345	0.000349471
ENSG00000096070	BRPF3	1441.57	886.638	-0.702127	0.000369587
ENSG00000127884	ECHS1	3668.71	2339.5	-0.634904	0.000369587
ENSG00000106683	LIMK1	3302.48	5107.57	0.631305	0.000486328
ENSG00000205336	ADGRG1	400.671	689.521	0.787831	0.000527333
ENSG00000197142	ACSL5	42.9344	124.332	1.53603	0.000610422
ENSG00000154545	MAGED4	273.031	12.8732	-4.7287	0.000660067
ENSG00000110492	MDK	1821.2	2882.74	0.645701	0.000686974
ENSG00000167202	TBC1D2B	318.212	559.283	0.81558	0.000686974
ENSG00000146232	NFKBIE	1233.82	1910.56	0.626387	0.00069191
ENSG00000114573	ATP6V1A	1371.05	802.998	-0.749766	0.00071394
ENSG00000164741	DLC1	1024.82	627.755	-0.705831	0.000744838
ENSG00000240225	ZNF542P	472.651	263.043	-0.83454	0.000781902
ENSG00000196419	XRCC6	11629.2	7805.66	-0.560655	0.000781902
ENSG00000144746	ARL6IP5	1486.19	2499.49	0.737593	0.000802253
ENSG00000180229	HERC2P3	225.907	422.305	0.881422	0.00089575
ENSG00000099860	GADD45B	1527.54	942.904	-0.672793	0.000905375
ENSG00000166949	SMAD3	3969.59	5872.2	0.582923	0.000943113
ENSG00000068489	PRR11	2431.54	1493.52	-0.703186	0.000943113
ENSG00000141753	IGFBP4	461.435	231.537	-0.957465	0.000951895
ENSG00000075213	SEMA3A	187.429	357.332	0.913365	0.00101123
ENSG00000067064	IDI1	2586.85	1713.44	-0.633881	0.00102753
ENSG00000128951	DUT	2361.11	1550.54	-0.593013	0.00103611
ENSG00000100503	NIN	1383.31	807.415	-0.764692	0.00103662
ENSG00000130208	APOC1	336.078	578.749	0.775591	0.00108824
ENSG00000166128	RAB8B	380.793	200.848	-0.93142	0.0011395
ENSG00000168438	CDC40	1086.99	687.674	-0.661075	0.00122192
ENSG00000166037	CEP57	940.333	573.906	-0.699233	0.0012326
ENSG00000196305	IARS	7939.94	4807.01	-0.695684	0.00137396
ENSG00000114450	GNB4	478.141	252.891	-0.877951	0.0014071
ENSG00000238035	NA	55.1289	184.628	1.61305	0.00145001
ENSG00000011105	TSPAN9	777.391	482.332	-0.689455	0.00145001
ENSG00000171490	RSL1D1	6330.16	4406.51	-0.521689	0.00160548
ENSG00000164754	RAD21	8368.55	5871.64	-0.511019	0.00162199
ENSG00000102359	SRPX2	170.03	325.046	0.921878	0.0016452
ENSG00000183421	RIPK4	498.064	799.412	0.685601	0.0016702
ENSG00000166780	C16orf45	513.66	292.954	-0.783402	0.00171293
ENSG00000101335	MYL9	490.623	817.148	0.767774	0.00173209
ENSG00000211448	DIO2	9.10789	49.6879	2.58616	0.00174446
ENSG00000007866	TEAD3	318.099	538.185	0.766893	0.00189034
ENSG00000147852	VLDLR	718.345	431.93	-0.716989	0.00200912
ENSG00000100031	GGT1	35.0996	102.866	1.62974	0.00201264
ENSG00000127415	IDUA	201.674	392.126	1.09622	0.00203773
ENSG00000157224	CLDN12	1829.26	1232.56	-0.577201	0.00203773
ENSG00000140044	JDP2	322.48	99.9769	-1.34895	0.00205841
ENSG00000181690	PLAG1	188.774	345.364	0.872989	0.00234994
ENSG00000006118	TMEM132A	2278.98	3405.75	0.566662	0.00245281
ENSG00000242539	NA	88.9126	25.8698	-1.75775	0.00250846
ENSG00000135631	RAB11FIP5	978.237	1489.79	0.602487	0.00255039
ENSG00000006576	PHTF2	1818.93	1208.73	-0.584808	0.00263186
ENSG00000125827	TMX4	934.589	580.793	-0.682013	0.00263186
ENSG00000115267	IFIH1	494.963	820.723	0.729553	0.00272188
ENSG00000033100	CHPF2	1305.09	1991.34	0.61063	0.00293232
ENSG00000106991	ENG	103.363	215.373	1.05366	0.00293232
ENSG00000049249	TNFRSF9	43.5744	118.22	1.40872	0.00302827
ENSG00000003436	TFPI	610.403	955.281	0.636663	0.00339843
ENSG00000205213	LGR4	187.34	346.57	0.872774	0.00339843
ENSG00000204516	MICB	1478.11	2246.12	0.625121	0.00343169
ENSG00000204386	NEU1	1723.06	2637.11	0.585381	0.00343169
ENSG00000261655	NA	7.27711	43.5034	2.70192	0.00343169
ENSG00000196116	TDRD7	319.66	546.834	0.764892	0.00343169
ENSG00000136052	SLC41A2	216.772	384.398	0.824	0.00343169
ENSG00000162851	TFB2M	669.329	385.522	-0.759779	0.00348476
ENSG00000120053	GOT1	2596.42	1783.01	-0.539986	0.00381142
ENSG00000092820	EZR	11519.4	8206.51	-0.492507	0.0039207
ENSG00000143036	SLC44A3	69.7414	158.471	1.18517	0.00410312
ENSG00000168487	BMP1	864.689	1295.84	0.580249	0.00421609
ENSG00000166295	ANAPC16	1008.06	655.095	-0.619858	0.00447318
ENSG00000158373	HIST1H2BD	380.637	624.252	0.725105	0.00454971
ENSG00000090060	PAPOLA	9197.07	6493.78	-0.498495	0.00454971
ENSG00000198373	WWP2	1016.17	664.752	-0.610857	0.00454971
ENSG00000184916	JAG2	296.009	494.021	0.734206	0.00466445
ENSG00000205795	CYS1	64.5014	145.193	1.29361	0.00498065
ENSG00000137216	TMEM63B	1712.59	2468.51	0.534089	0.00498065
ENSG00000137955	RABGGTB	1896.64	1256.48	-0.619095	0.00505683
ENSG00000127124	HIVEP3	221.875	385.19	0.791736	0.00509697
ENSG00000169220	RGS14	347.555	561.251	0.69037	0.00514627
ENSG00000131584	ACAP3	657.345	1141.36	0.749375	0.00532301
ENSG00000130768	SMPDL3B	79.103	167.072	1.1141	0.00563663
ENSG00000181444	ZNF467	293.499	480.642	0.788809	0.00563663
ENSG00000069329	VPS35	2537.92	1762.49	-0.527085	0.00574556
ENSG00000088836	SLC4A11	262.703	453.432	0.790405	0.00575313
ENSG00000152942	RAD17	897.542	588.119	-0.604926	0.00580335
ENSG00000182179	UBA7	28.111	84.6535	1.63291	0.00583201
ENSG00000149131	SERPING1	11.6273	56.5196	2.32788	0.0060396
ENSG00000173917	HOXB2	3200.76	2269.8	-0.499238	0.00612008
ENSG00000110719	TCIRG1	1882.25	2774.87	0.56312	0.0061332
ENSG00000113810	SMC4	4853.16	3409.12	-0.528383	0.00617027
ENSG00000163814	CDCP1	3227.47	2115.75	-0.593249	0.00622612
ENSG00000079819	EPB41L2	3802.8	2601.58	-0.54361	0.00622612
ENSG00000136938	ANP32B	8194.24	5796.11	-0.506354	0.00624596
ENSG00000079156	OSBPL6	795.319	505.713	-0.642146	0.00636831
ENSG00000023608	SNAPC1	665.894	421.536	-0.655087	0.00636831
ENSG00000091262	ABCC6	51.312	123.776	1.27519	0.00636831
ENSG00000196843	ARID5A	138.88	270.729	0.974661	0.00645563
ENSG00000167658	EEF2	68435.4	50136.2	-0.448086	0.006537
ENSG00000124762	CDKN1A	945.555	1379.44	0.545721	0.00674552
ENSG00000143013	LMO4	2523.77	1698.97	-0.547402	0.00682819
ENSG00000145014	TMEM44	1231.34	836.045	-0.559811	0.00682819
ENSG00000100321	SYNGR1	280.943	492.159	0.766895	0.00682819
ENSG00000151718	WWC2	1096.55	740.31	-0.570745	0.00694128
ENSG00000135124	P2RX4	315.835	511.642	0.692969	0.00698423
ENSG00000129675	ARHGEF6	764.625	1154.1	0.599729	0.007019
ENSG00000204525	HLA-C	1730.37	2463.28	0.505862	0.00703756
ENSG00000107201	DDX58	371.152	596.447	0.68402	0.00703756
ENSG00000119630	PGF	118.922	227.096	0.936145	0.00703756
ENSG00000023445	BIRC3	3454.5	5045.77	0.507275	0.00726668
ENSG00000118705	RPN2	10383.2	7575.99	-0.455425	0.00761917
ENSG00000121895	TMEM156	196.683	92.7225	-1.03543	0.0077305
ENSG00000123728	RAP2C	1180.72	1776.31	0.581452	0.0077305
ENSG00000185361	TNFAIP8L1	997.279	664.269	-0.588996	0.0077305
ENSG00000163624	CDS1	53.3811	133.095	1.29518	0.00783874
ENSG00000101935	AMMECR1	577.37	364.115	-0.665055	0.00813349
ENSG00000165175	MID1IP1	592.553	348.552	-0.714361	0.00821482
ENSG00000177409	SAMD9L	35.0569	96.0999	1.54483	0.00836779
ENSG00000143320	CRABP2	333.256	553.483	0.765691	0.00858571
ENSG00000236453	NA	124.044	233.598	0.918171	0.00858571
ENSG00000091409	ITGA6	4835.68	3444.31	-0.485753	0.00861095
ENSG00000091527	CDV3	9723.74	7100.71	-0.456003	0.00861095
ENSG00000071994	PDCD2	3106.43	2208.54	-0.488952	0.00861095
ENSG00000136295	TTYH3	4362.4	6029.89	0.46599	0.00891325
ENSG00000215375	MYL5	280.165	462.889	0.739911	0.00908397
ENSG00000110047	EHD1	4289.45	5939.31	0.521976	0.00933537
ENSG00000157227	MMP14	359.96	209.373	-0.771018	0.00955444
ENSG00000144749	LRIG1	286.008	472.663	0.716776	0.00973022
ENSG00000242970	NA	90.7355	29.2909	-1.61859	0.00978254
ENSG00000125630	POLR1B	877.753	517.965	-0.683035	0.00996028
ENSG00000132170	PPARG	98.5166	198.487	0.998538	0.00996028
ENSG00000106484	MEST	271.094	473.253	0.802668	0.00996028
ENSG00000117228	GBP1	42.3991	112.687	1.58259	0.0100738
ENSG00000135063	FAM189A2	34.3672	92.5182	1.41503	0.0100738
ENSG00000105289	TJP3	111.106	201.357	1.07533	0.0101039
ENSG00000125864	BFSP1	511.922	770.364	0.619713	0.0103226
ENSG00000149541	B3GAT3	1131.96	1618.09	0.514995	0.0109248
ENSG00000185585	OLFML2A	149.146	268.001	0.853361	0.0110408
ENSG00000102401	ARMCX3	597.146	892.928	0.573125	0.0111518
ENSG00000139793	MBNL2	672.102	1052.57	0.669578	0.0113872
ENSG00000165802	NSMF	2194.12	3068.59	0.48034	0.0115783
ENSG00000188493	C19orf54	1261.49	843.569	-0.56278	0.0115783
ENSG00000105849	TWISTNB	338.227	184.712	-0.853776	0.0117432
ENSG00000117620	SLC35A3	504.44	319.13	-0.660906	0.0117715
ENSG00000071794	HLTF	2546.13	1789.71	-0.506831	0.0117715
ENSG00000073803	MAP3K13	686.76	444.979	-0.630977	0.0117715
ENSG00000119487	MAPKAP1	7455.1	5442.77	-0.453125	0.0117715
ENSG00000129353	SLC44A2	583.986	866.357	0.575114	0.0118151
ENSG00000204520	MICA	1741.51	2668.01	0.645063	0.0119889
ENSG00000164125	FAM198B	17.8717	61.432	1.77114	0.0120808
ENSG00000101849	TBL1X	693.848	430.031	-0.653517	0.0120808
ENSG00000108106	UBE2S	4120.37	2946.69	-0.472498	0.0120808
ENSG00000100342	APOL1	30.0561	83.0551	1.54124	0.0121297
ENSG00000113621	TXNDC15	814.833	541.657	-0.586983	0.0122212
ENSG00000161921	CXCL16	92.4227	184.842	0.994161	0.0122661
ENSG00000167601	AXL	31279.1	23212	-0.428803	0.0124055
ENSG00000185215	TNFAIP2	53.2977	122.711	1.19788	0.0128363
ENSG00000197977	ELOVL2	1163.91	756.39	-0.594906	0.0129842
ENSG00000140835	CHST4	120.42	238.909	1.20189	0.0129842
ENSG00000184575	XPOT	6687.47	4433.04	-0.575266	0.0130659
ENSG00000254667	NA	174.867	85.0174	-1.00452	0.0133836
ENSG00000146223	RPL7L1	4857.28	3561.58	-0.447112	0.0134829
ENSG00000177106	EPS8L2	685.64	1002.16	0.678372	0.0134901
ENSG00000157833	GAREM2	220.577	372.537	0.765357	0.0141147
ENSG00000102098	SCML2	217.5	115.865	-0.894143	0.0141147
ENSG00000065675	PRKCQ	45.2022	107.264	1.26695	0.0141147
ENSG00000111481	COPZ1	6156.13	4305.62	-0.500252	0.0141147
ENSG00000139278	GLIPR1	287.785	475.758	0.738062	0.0141147
ENSG00000090920	NA	571.136	847.344	0.596865	0.0141147
ENSG00000254087	LYN	745.627	1101.52	0.565727	0.0143828
ENSG00000079387	SENP1	1312.02	914.373	-0.51411	0.0143828
ENSG00000198542	ITGBL1	118.923	221.33	0.894892	0.0143828
ENSG00000140853	NLRC5	107.608	203.528	0.972135	0.0143828
ENSG00000149260	CAPN5	327.27	517.042	0.65962	0.0146681
ENSG00000101333	PLCB4	2246.01	1619.61	-0.475027	0.0146681
ENSG00000087266	SH3BP2	1426.5	2003.81	0.528675	0.0152623
ENSG00000133687	TMTC1	305.28	497.568	0.716177	0.0152623
ENSG00000111335	OAS2	9.37338	42.2458	2.15874	0.0152898
ENSG00000117724	CENPF	5360.1	3403.57	-0.618814	0.0156564
ENSG00000115380	EFEMP1	173.78	76.6282	-1.15746	0.0156564
ENSG00000149177	PTPRJ	315.79	185.028	-0.764844	0.015707
ENSG00000178685	PARP10	89.3012	175.69	1.02457	0.0157806
ENSG00000165029	ABCA1	149.646	255.27	0.847187	0.0162375
ENSG00000172137	CALB2	216.891	358.263	0.727758	0.0162375
ENSG00000137285	TUBB2B	742.244	1087.92	0.550043	0.0165032
ENSG00000129195	PIMREG	795.423	517.167	-0.622379	0.0165032
ENSG00000150347	ARID5B	171.3	288.243	0.797279	0.0166176
ENSG00000064102	INTS13	1772.15	1229.77	-0.512232	0.0166176
ENSG00000159335	PTMS	9866.69	7276.7	-0.440778	0.0167721
ENSG00000130589	HELZ2	914.821	1359.21	0.671524	0.0167721
ENSG00000151233	GXYLT1	1195.37	832.42	-0.530654	0.016776
ENSG00000104998	IL27RA	402.975	610.351	0.601601	0.016776
ENSG00000100276	RASL10A	104.026	43.5825	-1.24679	0.0167918
ENSG00000162512	SDC3	1065.42	1500.44	0.516217	0.0170682
ENSG00000018610	CXorf56	480.141	308.034	-0.640744	0.0170682
ENSG00000165905	LARGE2	256.764	413.901	0.684524	0.0172719
ENSG00000154359	LONRF1	380.288	209.33	-0.788992	0.0173388
ENSG00000128590	DNAJB9	334.78	541.033	0.675063	0.0176149
ENSG00000134668	SPOCD1	25.6018	77.5634	1.57143	0.0177723
ENSG00000138496	PARP9	312.52	486.421	0.642207	0.0177723
ENSG00000131508	UBE2D2	2789.67	2026.32	-0.458308	0.017832
ENSG00000185101	ANO9	7.38661	42.7247	2.32934	0.0180675
ENSG00000101911	PRPS2	971.699	648.992	-0.563027	0.0181177
ENSG00000133816	MICAL2	2574.41	1820.33	-0.503234	0.0181394
ENSG00000165434	PGM2L1	176.275	299.436	0.775638	0.0181394
ENSG00000198444	NA	56.1792	6.36047	-2.69359	0.0184768
ENSG00000142949	PTPRF	11120	8228.38	-0.438532	0.0190921
ENSG00000153234	NR4A2	235.827	397.934	0.846435	0.0190921
ENSG00000137876	RSL24D1	2769.44	1793.31	-0.578829	0.0190921
ENSG00000128245	YWHAH	2909.73	2012.86	-0.504524	0.0190921
ENSG00000104059	FAM189A1	110.955	206.709	0.895885	0.0194595
ENSG00000054983	GALC	833.259	562.425	-0.574236	0.0195387
ENSG00000124201	ZNFX1	570.655	832.688	0.545226	0.0195704
ENSG00000134057	CCNB1	8021.23	5763.8	-0.468617	0.0196573
ENSG00000059378	PARP12	803.967	1145.23	0.510164	0.0198469
ENSG00000056558	TRAF1	872.056	1592.33	0.722016	0.0200036
ENSG00000198681	MAGEA1	998.088	656.264	-0.582824	0.020731
ENSG00000115828	QPCT	329.915	528.029	0.662238	0.0214197
ENSG00000163347	CLDN1	1612.62	2310.44	0.521124	0.0214197
ENSG00000145293	ENOPH1	1301.42	863.794	-0.558033	0.0214197
ENSG00000114744	COMMD2	1253.55	873.452	-0.523735	0.0215134
ENSG00000188706	ZDHHC9	1347.51	1892.37	0.488886	0.0215138
ENSG00000124098	FAM210B	667.609	446.496	-0.596486	0.0215323
ENSG00000117318	ID3	3157.09	4373.99	0.576741	0.0215988
ENSG00000138778	CENPE	2499.74	1492.12	-0.690292	0.021956
ENSG00000067829	IDH3G	3101.25	4240.22	0.453133	0.021956
ENSG00000198133	TMEM229B	22.3399	67.8563	1.55786	0.021956
ENSG00000126709	IFI6	606.664	909.883	0.565524	0.0219741
ENSG00000115446	UNC50	615.825	412.498	-0.578242	0.0219812
ENSG00000101052	IFT52	788.575	532.93	-0.575235	0.022045
ENSG00000204116	CHIC1	314.782	188.596	-0.753573	0.0221294
ENSG00000184785	SMIM10	477.226	711.216	0.573971	0.0221416
ENSG00000116133	DHCR24	3884.58	5590.69	0.572665	0.0221736
ENSG00000013563	DNASE1L1	506.746	749.498	0.555551	0.022691
ENSG00000115255	REEP6	214.27	357.006	0.72631	0.0227289
ENSG00000168140	VASN	68.174	140.632	1.03003	0.0228097
ENSG00000103351	CLUAP1	422.06	257.101	-0.695293	0.0228843
ENSG00000162522	KIAA1522	424.334	638.763	0.595785	0.0229157
ENSG00000179222	MAGED1	4766.87	6866.81	0.497564	0.0230478
ENSG00000117399	CDC20	9412.62	6502.56	-0.484019	0.0232777
ENSG00000117395	EBNA1BP2	7322.97	5479.5	-0.413253	0.0234334
ENSG00000091986	CCDC80	902.189	629.544	-0.52579	0.0234334
ENSG00000120868	APAF1	327.754	198.752	-0.715424	0.0234397
ENSG00000113140	SPARC	50.5953	115.927	1.18319	0.0237446
ENSG00000131724	IL13RA1	1395.2	1947.64	0.480704	0.0237446
ENSG00000100196	KDELR3	458.832	731.152	0.657465	0.0242298
ENSG00000142552	RCN3	389.65	594.416	0.600231	0.0243467
ENSG00000110172	CHORDC1	1168.31	729.856	-0.605516	0.0251547
ENSG00000150403	TMCO3	964.591	1354.24	0.489328	0.0251547
ENSG00000105173	CCNE1	489.251	714.163	0.565782	0.0251547
ENSG00000184979	USP18	145.07	252.273	0.815775	0.0257783
ENSG00000166289	PLEKHF1	338.93	515.04	0.603166	0.0258261
ENSG00000070831	CDC42	4879.81	3438.89	-0.500299	0.026309
ENSG00000138138	ATAD1	988.906	692.247	-0.518922	0.0263923
ENSG00000183828	NUDT14	931.326	1298.52	0.479607	0.0263923
ENSG00000153976	HS3ST3B1	400.003	247.307	-0.675625	0.0264057
ENSG00000240065	PSMB9	247.323	400.043	0.71858	0.0265083
ENSG00000163430	FSTL1	1019.04	708.207	-0.516678	0.0266445
ENSG00000122126	OCRL	1215.75	1683.84	0.47134	0.0266445
ENSG00000166123	GPT2	902.652	573.263	-0.619587	0.0266683
ENSG00000100997	ABHD12	1122.02	1610.59	0.515767	0.0266683
ENSG00000127528	KLF2	554.122	338.345	-0.711492	0.026701
ENSG00000164985	PSIP1	3323.08	2329.46	-0.489573	0.0270642
ENSG00000241685	ARPC1A	8109.38	6042.76	-0.419406	0.027076
ENSG00000137413	TAF8	972.122	684.253	-0.508506	0.0272174
ENSG00000124508	BTN2A2	677.587	981.712	0.540398	0.0276191
ENSG00000181827	RFX7	690.168	463.022	-0.5693	0.0280907
ENSG00000104361	NIPAL2	480.972	700.387	0.542849	0.0285179
ENSG00000101670	LIPG	16.4176	52.7422	1.69823	0.0285179
ENSG00000170855	TRIAP1	722.686	474.616	-0.581645	0.0285879
ENSG00000164808	SPIDR	1492.87	1073.49	-0.475759	0.0286108
ENSG00000116473	RAP1A	607.226	405.229	-0.579506	0.0286269
ENSG00000145715	RASA1	1157.96	813.819	-0.500367	0.0286269
ENSG00000159267	HLCS	388.552	242.405	-0.666294	0.0287614
ENSG00000125170	DOK4	115.114	201.6	0.86015	0.0290812
ENSG00000197912	SPG7	1693.67	2433.93	0.512463	0.0290812
ENSG00000101000	PROCR	804.74	1145.98	0.5097	0.0292369
ENSG00000142871	CYR61	18845.3	14361.4	-0.392987	0.0294347
ENSG00000114098	ARMC8	902.385	622.633	-0.526401	0.0294347
ENSG00000013588	GPRC5A	2427.38	3503.67	0.537107	0.0310085
ENSG00000155508	CNOT8	1758.64	1286.92	-0.450555	0.0318747
ENSG00000104904	OAZ1	10595.6	7951.41	-0.41248	0.0318747
ENSG00000164104	HMGB2	4336.04	3209.84	-0.439455	0.0325636
ENSG00000101290	CDS2	761.515	521.456	-0.545411	0.0327752
ENSG00000071553	ATP6AP1	5328.58	7103.39	0.409823	0.0332159
ENSG00000126016	AMOT	275.889	166.329	-0.726445	0.0333496
ENSG00000075340	ADD2	566.001	381.587	-0.57093	0.0339539
ENSG00000124357	NAGK	873.953	1224.24	0.488988	0.0340684
ENSG00000138459	SLC35A5	475.854	310.968	-0.631069	0.0340684
ENSG00000148926	ADM	928.662	641.879	-0.51149	0.0341352
ENSG00000132793	LPIN3	110.782	195.157	0.994719	0.0343899
ENSG00000238266	LINC00707	746.474	477.913	-0.594852	0.0353407
ENSG00000198860	TSEN15	883.082	591.271	-0.558272	0.0356468
ENSG00000230487	PSMG3-AS1	117.698	204.531	0.843183	0.0361009
ENSG00000095383	TBC1D2	439.856	656.027	0.598521	0.0361009
ENSG00000060982	BCAT1	1163.79	711.502	-0.621466	0.0361009
ENSG00000131732	ZCCHC9	813.085	571.365	-0.510072	0.0364625
ENSG00000130707	ASS1	98.5939	180.058	0.868405	0.036663
ENSG00000136280	CCM2	2187.35	2928.9	0.430671	0.0369992
ENSG00000120254	MTHFD1L	3081.73	2067.36	-0.550155	0.0370203
ENSG00000139613	SMARCC2	3025.38	2143.89	-0.482653	0.0370203
ENSG00000182871	COL18A1	4854.02	6406	0.400792	0.0370203
ENSG00000142156	COL6A1	3757.25	4964.07	0.402892	0.0370203
ENSG00000144935	TRPC1	351.272	222.354	-0.665001	0.0370516
ENSG00000196739	COL27A1	359.658	603.492	0.691987	0.0370516
ENSG00000153140	CETN3	755.783	527.075	-0.519408	0.0371358
ENSG00000113407	TARS	6820.66	4910.05	-0.45712	0.0372531
ENSG00000079337	RAPGEF3	388.58	581.619	0.578788	0.0372531
ENSG00000143575	HAX1	1831.15	1312.36	-0.48348	0.0375688
ENSG00000023171	GRAMD1B	1059.84	719.905	-0.522812	0.0380487
ENSG00000188042	ARL4C	854.597	1241.16	0.522344	0.0387185
ENSG00000063180	CA11	512.409	711.87	0.569017	0.0391794
ENSG00000166257	SCN3B	30.0096	76.124	1.34468	0.0394234
ENSG00000129951	PLPPR3	108.715	193.387	0.844123	0.0394234
ENSG00000115756	HPCAL1	3597.07	2707.84	-0.409668	0.0394466
ENSG00000158402	CDC25C	699.544	486.659	-0.523588	0.0394466
ENSG00000165527	ARF6	2124.24	1575.49	-0.430054	0.0401431
ENSG00000040199	PHLPP2	418.136	610.776	0.563877	0.0401764
ENSG00000013306	SLC25A39	3092.28	4159.14	0.428818	0.0401764
ENSG00000157077	ZFYVE9	437.549	284.104	-0.617438	0.0404531
ENSG00000160712	IL6R	189.252	309.87	0.757274	0.0404531
ENSG00000168228	ZCCHC4	387.552	252.606	-0.622481	0.0404531
ENSG00000146072	TNFRSF21	858.817	1269.5	0.594452	0.0404531
ENSG00000180964	TCEAL8	1002.49	1365.44	0.462632	0.0404531
ENSG00000134775	FHOD3	1161.04	809.274	-0.522769	0.0404531
ENSG00000133265	HSPBP1	941.7	651.874	-0.512079	0.0404531
ENSG00000072954	TMEM38A	114.304	199.808	0.810099	0.0408828
ENSG00000198380	GFPT1	1551.63	1143.81	-0.439944	0.0413771
ENSG00000205981	DNAJC19	838.472	587.484	-0.514877	0.0415266
ENSG00000234323	LINC01505	98.1981	39.2952	-1.23895	0.0417373
ENSG00000197467	COL13A1	230.005	121.514	-0.837726	0.041846
ENSG00000150961	SEC24D	359.907	563.664	0.630302	0.0427482
ENSG00000143162	CREG1	192.449	314.285	0.703509	0.0428788
ENSG00000204054	NA	2360.08	1677.07	-0.470837	0.0428788
ENSG00000108055	SMC3	3371.68	2486.55	-0.44389	0.0428788
ENSG00000168724	DNAJC21	2103.85	1565.09	-0.427005	0.0435891
ENSG00000170584	NUDCD2	1774.06	1313.84	-0.435847	0.0437842
ENSG00000106244	PDAP1	6918.83	5277.17	-0.398593	0.0437842
ENSG00000178445	GLDC	1254.17	911.914	-0.457089	0.0437842
ENSG00000035928	RFC1	3650.1	2731.05	-0.425396	0.0449224
ENSG00000052802	MSMO1	1127.29	1767.68	0.56064	0.0449224
ENSG00000141401	IMPA2	404.168	264.642	-0.606291	0.0458313
ENSG00000188342	GTF2F2	1667.94	1220.29	-0.448676	0.046048
ENSG00000216775	LOC730101	175.687	284.561	0.69137	0.046176
ENSG00000137819	PAQR5	612.369	419.797	-0.538171	0.0468338
ENSG00000148411	NACC2	649.594	906.777	0.481659	0.0472234
ENSG00000137801	THBS1	7114.09	4594	-0.549823	0.0477381
ENSG00000100292	HMOX1	1108.28	1531.39	0.475281	0.0483139
ENSG00000163808	KIF15	961.016	688.508	-0.492573	0.0483353
ENSG00000152601	MBNL1	2308.12	1691.38	-0.449854	0.0483353
ENSG00000172785	CBWD1	362.216	232.693	-0.641932	0.0483353
ENSG00000133519	NA	47.3537	102.13	1.24039	0.0483353
ENSG00000099337	KCNK6	156.532	254.853	0.712808	0.0488391
ENSG00000126785	RHOJ	86.2214	158.747	0.898814	0.0489323
ENSG00000138772	ANXA3	43.7545	95.2559	1.12437	0.0489667
ENSG00000100605	ITPK1	2494.02	1877.85	-0.408163	0.0494204
ENSG00000105341	DMAC2	2498.47	1771.88	-0.466664	0.0494204
ENSG00000197903	HIST1H2BK	4151.45	5642.9	0.437108	0.0495581
ENSG00000174428	GTF2IRD2B	110.452	193.076	0.92116	0.0495581
ENSG00000158106	RHPN1	1264.83	1957.61	0.627909	0.0495581
ENSG00000188483	IER5L	880.029	634.416	-0.489262	0.0495581

## Sheet: MDA
Supplementary Data 2B. List of genes significantly deregulated (FDR < 0.05) after 28 days of DOX treatment relative to untreated cells, in MDA-MB-231 human cells expressing a DOX-inducible BRCA2 shRNA
EnsemblID	Symbol	Mean_DOXneg	Mean_DOXpos	log2FC	FDR
ENSG00000196611	MMP1	5095.62	15338	1.59231	5.00169e-122
ENSG00000149968	MMP3	127.601	1070.98	3.07443	4.24868e-116
ENSG00000105825	TFPI2	711.129	2020.71	1.49168	3.3624e-39
ENSG00000123496	IL13RA2	4020.59	7339.45	0.869912	3.22641e-38
ENSG00000197632	SERPINB2	2111.57	4746.03	1.17405	2.70536e-34
ENSG00000106366	SERPINE1	8270.96	12356.1	0.578451	7.6682e-19
ENSG00000187134	AKR1C1	176.032	481.055	1.46064	2.95611e-18
ENSG00000019582	CD74	5377.38	3630.56	-0.567667	4.44858e-14
ENSG00000125968	ID1	1626.12	2816.28	0.795914	1.10587e-13
ENSG00000139618	BRCA2	482.296	180.058	-1.4451	1.14129e-13
ENSG00000168497	CAVIN2	462.538	187.33	-1.28308	1.3446e-13
ENSG00000102265	TIMP1	3967.17	5717.43	0.530122	6.91187e-13
ENSG00000144810	COL8A1	4835.85	3343.71	-0.542708	1.57341e-12
ENSG00000138061	CYP1B1	561.113	1071.16	0.968506	1.84729e-12
ENSG00000124882	EREG	2979.12	4787.23	0.689667	2.31976e-12
ENSG00000172731	LRRC20	2006.76	1257.09	-0.671529	3.38484e-12
ENSG00000142173	COL6A2	76.7186	250.204	1.71569	4.19556e-12
ENSG00000165323	FAT3	987.465	571.676	-0.793157	9.79032e-11
ENSG00000164171	ITGA2	5339.52	7388.22	0.473632	1.25312e-10
ENSG00000105835	NAMPT	9690.76	14183.1	0.594466	1.43548e-10
ENSG00000204287	HLA-DRA	520.546	241.559	-1.12976	2.09095e-10
ENSG00000124107	SLPI	12.0031	99.2782	3.26032	1.83626e-09
ENSG00000142945	KIF2C	6241.63	4619.75	-0.434257	4.27142e-09
ENSG00000117399	CDC20	11077.1	8223.06	-0.428593	6.1621e-09
ENSG00000196139	AKR1C3	541.483	939.148	0.792537	6.1621e-09
ENSG00000117984	CTSD	7713.48	10245.6	0.411011	6.1621e-09
ENSG00000163395	IGFN1	59.0351	183.503	1.62868	7.85038e-09
ENSG00000198910	L1CAM	565.865	304.522	-0.894961	7.85038e-09
ENSG00000116133	DHCR24	8676.14	6493.01	-0.418772	8.2024e-09
ENSG00000142156	COL6A1	577.541	942.338	0.705829	9.69497e-09
ENSG00000242265	PEG10	2024.66	1397.04	-0.535633	1.26193e-08
ENSG00000101384	JAG1	2932.81	4052.54	0.460745	1.29876e-08
ENSG00000127920	GNG11	1173.65	1725.84	0.557112	1.93143e-08
ENSG00000154096	THY1	368.63	171.183	-1.10909	1.93143e-08
ENSG00000165300	SLITRK5	614.676	326.439	-0.907697	2.28847e-08
ENSG00000185567	AHNAK2	985.51	1558.66	0.665702	2.56045e-08
ENSG00000124102	PI3	35.0875	448.371	3.9667	2.56045e-08
ENSG00000134690	CDCA8	3658.26	2620.69	-0.478694	3.2755e-08
ENSG00000123989	CHPF	1103.43	1640.11	0.573872	5.44362e-08
ENSG00000143369	ECM1	1298.24	846.541	-0.609858	1.61937e-07
ENSG00000119383	PTPA	2699.75	1965.31	-0.457774	2.36339e-07
ENSG00000149571	KIRREL3	235.936	96.5115	-1.28963	2.59388e-07
ENSG00000142798	HSPG2	868	469.595	-0.878141	2.61848e-07
ENSG00000139496	NUP58	2515.52	1815.86	-0.471077	3.31622e-07
ENSG00000170540	ARL6IP1	5256.98	3869.97	-0.442214	3.57199e-07
ENSG00000166165	CKB	1628.04	1134.32	-0.520751	5.1843e-07
ENSG00000123689	G0S2	2975.62	4313.23	0.522132	6.77956e-07
ENSG00000076706	MCAM	3828.57	2848.06	-0.426397	6.99897e-07
ENSG00000153823	PID1	496.663	814.851	0.704169	1.0778e-06
ENSG00000183856	IQGAP3	2638.21	1888.8	-0.494563	1.45339e-06
ENSG00000058085	LAMC2	2909.82	4165.59	0.528374	1.45339e-06
ENSG00000229644	NA	1288.12	1850.67	0.575346	1.88137e-06
ENSG00000205336	ADGRG1	412.727	671.3	0.703528	2.18556e-06
ENSG00000120334	CENPL	720.336	443.191	-0.693399	2.33857e-06
ENSG00000198363	ASPH	5505.02	4211.57	-0.384189	2.33857e-06
ENSG00000135919	SERPINE2	1277.01	1775.02	0.470381	4.88884e-06
ENSG00000172216	CEBPB	2372.38	3157.03	0.413791	5.34326e-06
ENSG00000183873	SCN5A	819.205	523.439	-0.645884	5.74993e-06
ENSG00000154646	TMPRSS15	879.097	574.387	-0.659213	7.70059e-06
ENSG00000168056	LTBP3	389.06	679.6	0.803164	8.1356e-06
ENSG00000176619	LMNB2	13180.7	10554.5	-0.321744	8.62775e-06
ENSG00000108932	SLC16A6	143.352	321.64	1.10946	1.03421e-05
ENSG00000198771	RCSD1	372.78	208.561	-0.9163	1.20027e-05
ENSG00000134824	FADS2	9808.71	7575.68	-0.376596	1.25091e-05
ENSG00000130702	LAMA5	4376.83	5776.78	0.396867	1.42665e-05
ENSG00000140961	OSGIN1	601.488	900.758	0.601189	1.5699e-05
ENSG00000240694	PNMA2	473.261	281.797	-0.764907	1.57621e-05
ENSG00000232774	FLJ22447	836.079	545.05	-0.614022	1.57621e-05
ENSG00000154175	ABI3BP	297.614	538.866	0.861045	1.61519e-05
ENSG00000051523	CYBA	3169.3	4085.02	0.370106	1.90382e-05
ENSG00000234745	HLA-B	3566.48	4639.34	0.395418	2.03887e-05
ENSG00000229373	NA	170.938	70.2141	-1.26984	2.04801e-05
ENSG00000133678	TMEM254	431.952	253.122	-0.774401	2.13945e-05
ENSG00000137965	IFI44	460.117	709.763	0.628813	2.35298e-05
ENSG00000185745	IFIT1	614.951	947.488	0.707896	2.45713e-05
ENSG00000101210	EEF1A2	2241.98	1658.2	-0.434147	2.6616e-05
ENSG00000189143	CLDN4	521.172	315.703	-0.746069	3.09006e-05
ENSG00000136238	RAC1	7563.1	6053.1	-0.322072	3.30963e-05
ENSG00000119801	YPEL5	619.392	902.709	0.559632	3.34288e-05
ENSG00000178726	THBD	718.538	1038.43	0.534416	3.34288e-05
ENSG00000088280	ASAP3	776.073	518.429	-0.63718	3.49237e-05
ENSG00000166340	TPP1	1427.41	1943.36	0.441465	3.86021e-05
ENSG00000145604	SKP2	963.934	662.586	-0.532542	4.07735e-05
ENSG00000092964	DPYSL2	1545.31	1133.16	-0.446181	4.09807e-05
ENSG00000135047	CTSL	2235.51	2959.25	0.397506	4.09807e-05
ENSG00000160957	RECQL4	4048.1	3169.03	-0.349998	4.18191e-05
ENSG00000058804	NDC1	4299.43	3380.3	-0.346936	4.54853e-05
ENSG00000073756	PTGS2	2289.47	5649.13	1.36644	5.29402e-05
ENSG00000120868	APAF1	559.978	353.527	-0.663811	6.50153e-05
ENSG00000101938	CHRDL1	34.0764	103.012	1.59537	6.6172e-05
ENSG00000101187	SLCO4A1	878.361	1218.75	0.472134	6.66963e-05
ENSG00000133026	MYH10	1923.95	1433.09	-0.427724	6.79424e-05
ENSG00000137142	IGFBPL1	238.233	117.944	-1.00681	6.88549e-05
ENSG00000012660	ELOVL5	3282.13	2493.35	-0.395067	7.03209e-05
ENSG00000168952	STXBP6	329.215	162.847	-1.01385	7.98782e-05
ENSG00000106991	ENG	389.108	604.48	0.632175	8.62073e-05
ENSG00000167996	FTH1	9796.23	12730.2	0.403956	8.62073e-05
ENSG00000055163	CYFIP2	256.047	128.647	-1.00388	8.89039e-05
ENSG00000140545	MFGE8	1669.49	1212.53	-0.467083	8.89039e-05
ENSG00000123572	NRK	613.113	387.218	-0.666436	8.9702e-05
ENSG00000117632	STMN1	10286.4	8377.99	-0.297219	9.67758e-05
ENSG00000162511	LAPTM5	3103.22	4178.7	0.444688	0.000101603
ENSG00000197208	SLC22A4	226.971	384.979	0.768833	0.00010655
ENSG00000011422	PLAUR	6600.85	8294.21	0.332379	0.000116802
ENSG00000164949	GEM	955.655	669.344	-0.512892	0.000122065
ENSG00000214357	NEURL1B	231.324	114.439	-1.02956	0.000129232
ENSG00000187908	DMBT1	191.247	90.1583	-1.32968	0.000137825
ENSG00000166128	RAB8B	952.995	657.977	-0.538819	0.000137825
ENSG00000164379	FOXQ1	467.961	717.68	0.619325	0.000141901
ENSG00000176142	TMEM39A	821.907	555.968	-0.560985	0.000142557
ENSG00000171867	PRNP	6433.82	8093.96	0.325481	0.000187545
ENSG00000180730	SHISA2	325.996	512.146	0.707139	0.00019215
ENSG00000068489	PRR11	2307.84	1763.49	-0.38358	0.00019215
ENSG00000140465	CYP1A1	87.084	190.217	1.16114	0.000205672
ENSG00000104998	IL27RA	561.637	810.648	0.527009	0.000266422
ENSG00000167693	NXN	1548.35	1169.49	-0.404373	0.00029314
ENSG00000050730	TNIP3	27.5533	86.3293	1.63432	0.000324421
ENSG00000008513	ST3GAL1	1291.47	1692.89	0.389255	0.000374431
ENSG00000122966	CIT	2455.78	1899.15	-0.368195	0.000374431
ENSG00000198901	PRC1	5572.53	4530.76	-0.299135	0.000374431
ENSG00000010438	PRSS3	548.704	786.517	0.518062	0.000389164
ENSG00000203306	NA	700.207	990.899	0.568169	0.000389164
ENSG00000205476	CCDC85C	1196.26	860.368	-0.469358	0.000434292
ENSG00000112984	KIF20A	4698.52	3747.1	-0.320618	0.000470735
ENSG00000185033	SEMA4B	1470.81	1909.99	0.379761	0.000480752
ENSG00000156017	CARNMT1	590.099	392.546	-0.604616	0.000499833
ENSG00000158246	FAM46B	259.014	144.433	-0.845464	0.000511981
ENSG00000147526	TACC1	3685.79	2954.28	-0.318966	0.000511981
ENSG00000119922	IFIT2	411.838	633.176	0.702453	0.000511981
ENSG00000163191	S100A11	8005.95	9669.26	0.272134	0.000530572
ENSG00000121966	CXCR4	183.645	89.1409	-1.06419	0.000575462
ENSG00000171067	C11orf24	2114.29	1635.5	-0.369008	0.000579306
ENSG00000205426	KRT81	5171.33	6313.77	0.291081	0.000608415
ENSG00000100558	PLEK2	1561.91	2032.37	0.372812	0.000620767
ENSG00000143815	LBR	3365.03	2675.9	-0.331874	0.000634783
ENSG00000187098	MITF	1038.1	742.261	-0.4726	0.000693923
ENSG00000150093	ITGB1	18598.1	22373.5	0.266641	0.000693923
ENSG00000177283	FZD8	423.422	620.049	0.547792	0.000693923
ENSG00000111252	SH2B3	5529.18	6735.17	0.285432	0.000693923
ENSG00000169710	FASN	14703	12257.9	-0.265585	0.000699528
ENSG00000160949	TONSL	4816.5	3840.36	-0.327732	0.00070103
ENSG00000070831	CDC42	7772.51	6432.13	-0.272845	0.000726781
ENSG00000197746	PSAP	11758.4	14169.1	0.268328	0.000755953
ENSG00000117519	CNN3	9165.92	7609.73	-0.269366	0.000770634
ENSG00000115602	IL1RL1	25.0784	77.0074	1.71454	0.000770634
ENSG00000101057	MYBL2	4273.56	3453.36	-0.309498	0.000780816
ENSG00000187608	ISG15	1018.78	1350.47	0.404923	0.000806492
ENSG00000116285	ERRFI1	4049.21	4957.4	0.317661	0.000857408
ENSG00000184232	OAF	2467.87	3081.26	0.318182	0.000857408
ENSG00000261512	NA	147.663	58.9448	-1.43196	0.000861026
ENSG00000117394	SLC2A1	13447.9	11084.2	-0.279776	0.000899542
ENSG00000131747	TOP2A	11488.2	9503.8	-0.274264	0.000946937
ENSG00000204386	NEU1	1747.74	2229.11	0.351419	0.000982183
ENSG00000142949	PTPRF	10152.6	8342.88	-0.285384	0.000998568
ENSG00000100234	TIMP3	2986.25	2398.01	-0.320969	0.000998568
ENSG00000233631	NA	68.8078	19.7889	-1.96661	0.00100081
ENSG00000137693	YAP1	3300.61	2667.38	-0.307507	0.00100081
ENSG00000120437	ACAT2	2212.8	1750.54	-0.338652	0.00100096
ENSG00000119917	IFIT3	1102.87	1499.26	0.474158	0.00108377
ENSG00000108798	ABI3	71.0933	22.3764	-1.69267	0.00108706
ENSG00000176170	SPHK1	1730.81	2183.59	0.343233	0.00110426
ENSG00000175793	SFN	3475.42	2761.44	-0.332995	0.00115632
ENSG00000116478	HDAC1	5524.09	4547.05	-0.282328	0.00115632
ENSG00000122641	INHBA	335.404	506.511	0.621182	0.00115632
ENSG00000105699	LSR	951.027	652.126	-0.519515	0.00119339
ENSG00000064601	CTSA	3778.73	4615.36	0.287234	0.00124193
ENSG00000137962	ARHGAP29	4662.24	3777.08	-0.298133	0.00124352
ENSG00000132182	NUP210	7.16597	42.2956	2.6742	0.00126523
ENSG00000130513	GDF15	659.564	950.104	0.530203	0.00126523
ENSG00000144677	CTDSPL	595.729	412.078	-0.530976	0.00130445
ENSG00000127586	CHTF18	2071.15	1623.4	-0.346543	0.00147471
ENSG00000167880	EVPL	1932.56	1525.47	-0.343496	0.00148026
ENSG00000231925	TAPBP	3712.59	4613.53	0.318624	0.00151715
ENSG00000261780	LOC100505817	425.494	277.508	-0.614996	0.00151715
ENSG00000010292	NCAPD2	6341.37	5244.06	-0.27419	0.00155247
ENSG00000197006	METTL9	2450.15	3027.13	0.30506	0.00155247
ENSG00000135821	GLUL	123.554	55.1234	-1.1724	0.00155668
ENSG00000138449	SLC40A1	213.725	114.906	-0.902849	0.0015893
ENSG00000099937	SERPIND1	106.544	207.966	0.97819	0.00181711
ENSG00000170498	KISS1	1021.34	742.202	-0.460747	0.00184692
ENSG00000162521	RBBP4	3311.81	2680.41	-0.305671	0.00186664
ENSG00000184156	KCNQ3	572.274	386.651	-0.571744	0.00186664
ENSG00000011426	ANLN	5131.25	4225.9	-0.279835	0.00198306
ENSG00000127564	PKMYT1	2089.33	1661.46	-0.338912	0.00198306
ENSG00000206503	HLA-A	5563.3	6671.28	0.262275	0.00206197
ENSG00000077238	IL4R	1355.41	1747.75	0.370169	0.00207798
ENSG00000198380	GFPT1	1842.94	1456.38	-0.340512	0.00214391
ENSG00000041353	RAB27B	596.609	819.369	0.46496	0.00216503
ENSG00000237649	KIFC1	4521.62	3702.38	-0.286929	0.00236857
ENSG00000181315	ZNF322	172.527	88.5091	-0.994028	0.00239659
ENSG00000125266	EFNB2	688.855	924.83	0.425201	0.00239659
ENSG00000114346	ECT2	4214.53	3482.59	-0.276864	0.00250555
ENSG00000187957	DNER	214.013	338.89	0.668838	0.00252229
ENSG00000161800	RACGAP1	2826.28	2293.46	-0.301418	0.00252229
ENSG00000161638	ITGA5	3717.24	4598.9	0.317867	0.00252229
ENSG00000101003	GINS1	1072.26	803.834	-0.411882	0.00252229
ENSG00000180198	RCC1	4779.46	3965.41	-0.274496	0.00253398
ENSG00000104081	BMF	70.1258	146.473	1.1138	0.00253398
ENSG00000196954	CASP4	2343.12	2976.62	0.344513	0.00257417
ENSG00000167900	TK1	4279.91	3483.23	-0.301817	0.00260149
ENSG00000131724	IL13RA1	1091.6	1439.4	0.400288	0.00260739
ENSG00000127483	HP1BP3	4500.8	3681.36	-0.289541	0.00276014
ENSG00000135074	ADAM19	1126.67	1471.4	0.392343	0.00276636
ENSG00000160190	SLC37A1	12.0343	47.99	1.99338	0.00276636
ENSG00000108846	ABCC3	521.881	720.776	0.468854	0.00294759
ENSG00000160014	CALM2	7872.67	6614.89	-0.250368	0.00294759
ENSG00000102854	MSLN	197.03	105.733	-0.902426	0.00297407
ENSG00000101665	SMAD7	114.377	205.14	0.847599	0.00301236
ENSG00000164104	HMGB2	3821.75	3144.34	-0.282701	0.00312555
ENSG00000167601	AXL	18689.5	15350	-0.285934	0.00329366
ENSG00000189410	SH2D5	818.636	601.59	-0.44734	0.00333389
ENSG00000253304	TMEM200B	371.35	240.306	-0.632957	0.00335903
ENSG00000166508	MCM7	8652.79	7292.58	-0.249152	0.00342146
ENSG00000152894	PTPRK	1004.31	1297.14	0.368767	0.00352004
ENSG00000187720	THSD4	544.251	761.523	0.476136	0.00352004
ENSG00000024526	DEPDC1	2296.23	1821.58	-0.338161	0.00356307
ENSG00000210151	NA	47.3017	10.0567	-2.2706	0.00356957
ENSG00000120802	TMPO	7602.23	6390.56	-0.251313	0.00364681
ENSG00000197989	SNHG12	961.308	720.292	-0.420456	0.00379874
ENSG00000102804	TSC22D1	4939.12	6025.51	0.295881	0.0039074
ENSG00000170175	CHRNB1	635.531	441.264	-0.521354	0.0039074
ENSG00000150938	CRIM1	5557.87	4470.77	-0.309907	0.00428179
ENSG00000176406	RIMS2	541.998	367.921	-0.556452	0.00429138
ENSG00000197142	ACSL5	3306.91	4127.18	0.330529	0.00429138
ENSG00000181649	PHLDA2	3474.41	4210.79	0.283292	0.00429138
ENSG00000166311	SMPD1	585.42	788.579	0.430126	0.00446409
ENSG00000092853	CLSPN	1293.84	998.996	-0.387471	0.00446808
ENSG00000148700	ADD3	290.082	176.028	-0.748445	0.00472554
ENSG00000170421	KRT8	8658.63	7318.1	-0.245431	0.00472554
ENSG00000186281	GPAT2	1902.52	1496.64	-0.351343	0.00474621
ENSG00000224578	NA	2393.42	1816.4	-0.364257	0.00477225
ENSG00000213694	S1PR3	687.298	935.77	0.435976	0.00481988
ENSG00000029993	HMGB3	3661.66	2883.83	-0.360652	0.00483615
ENSG00000179583	CIITA	281.882	169.004	-0.765299	0.00500424
ENSG00000161011	SQSTM1	7933.39	9486.49	0.265636	0.00520805
ENSG00000158195	WASF2	3569.62	2926.03	-0.284054	0.00543398
ENSG00000170891	CYTL1	104.848	47.1587	-1.15326	0.00543398
ENSG00000111206	FOXM1	3707.92	3067.22	-0.271896	0.00543398
ENSG00000069275	NUCKS1	6288.05	5298.4	-0.247418	0.00563522
ENSG00000170727	NA	634.262	431.395	-0.536877	0.00563522
ENSG00000126787	DLGAP5	3119.53	2575.8	-0.276789	0.00563522
ENSG00000232803	SLCO4A1-AS1	302.901	443.111	0.561794	0.00581039
ENSG00000185697	MYBL1	1086.83	830.547	-0.385164	0.005925
ENSG00000177706	FAM20C	1042.84	1405.42	0.44086	0.00592629
ENSG00000120913	PDLIM2	595.075	421.304	-0.486518	0.00593659
ENSG00000128510	CPA4	260.02	147.309	-0.812422	0.00604499
ENSG00000105849	TWISTNB	758.832	564.222	-0.427231	0.00634145
ENSG00000134222	PSRC1	1503.05	1190.95	-0.335053	0.00635613
ENSG00000176658	MYO1D	111.419	197.479	0.811427	0.00635613
ENSG00000120896	SORBS3	1763.66	1415.36	-0.316851	0.00638266
ENSG00000141140	NA	4064.1	3368.26	-0.265783	0.00638266
ENSG00000177917	ARL6IP6	587.748	419.043	-0.491399	0.00644841
ENSG00000104368	PLAT	2951.49	2354.32	-0.303445	0.00649187
ENSG00000108468	CBX1	2887.15	2381.93	-0.277481	0.00649187
ENSG00000115828	QPCT	201.958	317.823	0.67126	0.00663389
ENSG00000079459	FDFT1	4579.8	3741.08	-0.286997	0.00663389
ENSG00000113368	LMNB1	3807.34	3129.6	-0.287502	0.00674338
ENSG00000119681	LTBP2	243.238	364.846	0.589925	0.00675578
ENSG00000162892	IL24	670.839	897.065	0.424108	0.0070877
ENSG00000100605	ITPK1	4145.95	3457.06	-0.263818	0.0070877
ENSG00000184254	ALDH1A3	111.966	200.333	0.835027	0.0070877
ENSG00000163814	CDCP1	4476.83	5450.78	0.287181	0.00711172
ENSG00000085999	RAD54L	951.9	719.019	-0.413323	0.00712318
ENSG00000196576	PLXNB2	6287.14	5240.16	-0.260732	0.00727721
ENSG00000095739	BAMBI	121.864	205.848	0.77918	0.00755761
ENSG00000178999	AURKB	3601.2	3007.21	-0.261169	0.00758647
ENSG00000196155	PLEKHG4	1329.77	1039	-0.356769	0.00818463
ENSG00000164647	STEAP1	891.557	1140.33	0.355121	0.00822565
ENSG00000144681	STAC	380.234	257.811	-0.561546	0.00822829
ENSG00000198324	FAM109A	385.463	539.066	0.482555	0.00822829
ENSG00000026751	SLAMF7	700.57	499.752	-0.495763	0.00833051
ENSG00000075568	TMEM131	2007.89	2480.61	0.298304	0.00842562
ENSG00000139734	DIAPH3	1822.35	1461.21	-0.317471	0.00842562
ENSG00000172340	SUCLG2	1571.4	1260.29	-0.320323	0.00865393
ENSG00000117318	ID3	1224.7	1572.14	0.371725	0.00865438
ENSG00000269728	NA	306.271	195.112	-0.651291	0.00871125
ENSG00000163453	IGFBP7	2463.03	1996.55	-0.298775	0.00871125
ENSG00000108448	TRIM16L	696.265	1014.1	0.474981	0.00871125
ENSG00000185813	PCYT2	1140.29	887.35	-0.361937	0.00871125
ENSG00000012171	SEMA3B	378.82	253.011	-0.57671	0.00940423
ENSG00000030582	GRN	5876.41	6909.27	0.231226	0.00974958
ENSG00000123416	TUBA1B	9364.21	8005.08	-0.228556	0.0103696
ENSG00000173546	CSPG4	158.749	88.6174	-0.911187	0.010408
ENSG00000070756	PABPC1	31198	26832.3	-0.215324	0.0106392
ENSG00000147536	GINS4	553.07	400.75	-0.46389	0.0106621
ENSG00000104738	MCM4	5306.66	4488.88	-0.248	0.0108316
ENSG00000137807	KIF23	4494.11	3779.54	-0.251039	0.0108948
ENSG00000177674	AGTRAP	1195.87	1492.98	0.324652	0.010965
ENSG00000177731	FLII	9267.7	7760.67	-0.252899	0.010965
ENSG00000167378	IRGQ	941.76	1200.68	0.349495	0.010965
ENSG00000168404	MLKL	1409.2	1751.2	0.316897	0.0111345
ENSG00000157227	MMP14	10049.2	11848.1	0.23316	0.0114435
ENSG00000101307	SIRPB1	30.8364	77.6781	1.31614	0.0114435
ENSG00000143603	KCNN3	84.0931	160.802	1.07444	0.0119017
ENSG00000170425	ADORA2B	3723.71	4450.32	0.25747	0.0119085
ENSG00000077942	FBLN1	136.489	221.794	0.714362	0.0119545
ENSG00000134259	NGF	183.761	105.618	-0.831791	0.0120594
ENSG00000178035	IMPDH2	9173.36	7883.88	-0.221862	0.012145
ENSG00000124795	DEK	6392.35	5456.74	-0.228713	0.0123057
ENSG00000219507	NA	850.354	1085.26	0.349559	0.0124744
ENSG00000115073	ACTR1B	2314.09	1901.82	-0.283302	0.0124968
ENSG00000122952	ZWINT	4299.13	3641.75	-0.241483	0.0126595
ENSG00000177106	EPS8L2	2917.32	2363.64	-0.30111	0.0126627
ENSG00000132357	CARD6	309.249	438.64	0.513384	0.0126969
ENSG00000161654	LSM12	993.041	2088.69	1.15081	0.0127458
ENSG00000179242	CDH4	2850.89	1815.12	-0.649109	0.0127523
ENSG00000158373	HIST1H2BD	497.556	709.661	0.516669	0.0128181
ENSG00000004455	AK2	5577.58	4742.01	-0.235922	0.0134129
ENSG00000141510	TP53	1799.62	1464.6	-0.295044	0.013445
ENSG00000071127	WDR1	9059.41	7615.79	-0.249886	0.0137181
ENSG00000104728	ARHGEF10	1195.55	947.593	-0.336761	0.0137863
ENSG00000145685	LHFPL2	704.193	912.758	0.382587	0.0140719
ENSG00000204219	TCEA3	758.109	546.529	-0.464882	0.014188
ENSG00000120217	CD274	1053.09	810.918	-0.383798	0.0142972
ENSG00000166851	PLK1	4998.34	4198.72	-0.247652	0.0145037
ENSG00000167106	FAM102A	267.247	391.195	0.54852	0.0145303
ENSG00000113810	SMC4	3378.12	2838.15	-0.25076	0.0148724
ENSG00000111665	CDCA3	1958.08	1600.26	-0.29621	0.0148724
ENSG00000076356	PLXNA2	1111.54	1439.35	0.375554	0.0148924
ENSG00000169908	TM4SF1	4613.76	5547.91	0.259159	0.0148924
ENSG00000159921	GNE	1667.24	1318.19	-0.328238	0.0152408
ENSG00000169045	HNRNPH1	9974.39	8608.16	-0.215534	0.0154616
ENSG00000148835	TAF5	758.247	578.912	-0.394991	0.0154616
ENSG00000084652	TXLNA	3710.61	3130.4	-0.244379	0.0155479
ENSG00000159023	EPB41	484.759	352.636	-0.493519	0.0156598
ENSG00000204138	PHACTR4	1136.47	900.753	-0.335702	0.0158331
ENSG00000111674	ENO2	1493.66	1170.55	-0.3749	0.0158432
ENSG00000136352	NKX2-1	98.6822	44.6385	-1.10793	0.0163427
ENSG00000143799	PARP1	7382.04	6271.7	-0.243945	0.0167398
ENSG00000135114	OASL	244.141	497.242	1.19409	0.01691
ENSG00000135451	TROAP	2191.37	1779.5	-0.294965	0.0170199
ENSG00000103145	HCFC1R1	1532.54	1219.09	-0.337099	0.0170199
ENSG00000123473	STIL	1907.9	1551.79	-0.296245	0.0170497
ENSG00000197872	FAM49A	321.306	208.773	-0.62857	0.0170497
ENSG00000111799	COL12A1	2530.92	2096.93	-0.271415	0.0170497
ENSG00000023608	SNAPC1	4295.47	3614.53	-0.2459	0.0170497
ENSG00000176845	METRNL	195.753	294.961	0.61287	0.0170497
ENSG00000048740	CELF2	578.907	425.948	-0.441002	0.017322
ENSG00000164733	CTSB	5560.27	6598.82	0.244821	0.0173998
ENSG00000080822	CLDND1	4163.52	3452.37	-0.269206	0.0175742
ENSG00000204257	HLA-DMA	266.133	170.562	-0.642787	0.0176719
ENSG00000135318	NT5E	7285.15	8443.62	0.212888	0.0177545
ENSG00000179083	FAM133A	366.374	503.617	0.462398	0.0182566
ENSG00000115380	EFEMP1	2054.8	1700.69	-0.276406	0.0184826
ENSG00000135862	LAMC1	7001	8109.43	0.212595	0.0189004
ENSG00000166965	RCCD1	1611.53	1310.89	-0.297064	0.0189004
ENSG00000143195	ILDR2	363.875	252.088	-0.537093	0.0190725
ENSG00000084774	CAD	5990.86	4934.02	-0.278428	0.019225
ENSG00000130005	GAMT	1811.96	1453.64	-0.318283	0.0192904
ENSG00000267761	MIR4527HG	241.883	150.24	-0.692729	0.0194102
ENSG00000165029	ABCA1	87.4872	163.736	0.941931	0.0194537
ENSG00000228716	DHFR	4499.2	3776.53	-0.25593	0.0195466
ENSG00000204525	HLA-C	1496.49	1841.8	0.300153	0.0195907
ENSG00000235173	HGH1	40.8493	97.6478	1.17359	0.0195999
ENSG00000169372	CRADD	796.986	602.714	-0.386843	0.0197406
ENSG00000166106	ADAMTS15	241.13	358.584	0.560553	0.0198584
ENSG00000114812	VIPR1	459.198	613.511	0.415754	0.0200162
ENSG00000247556	NA	1388.9	1120.67	-0.308256	0.0207024
ENSG00000004487	KDM1A	4136.88	3518.95	-0.233479	0.0213769
ENSG00000167553	TUBA1C	9702.05	8409.56	-0.204863	0.0214713
ENSG00000172380	GNG12	5593.1	4800.66	-0.22006	0.0222729
ENSG00000114450	GNB4	590.456	440.076	-0.422285	0.0223067
ENSG00000161013	MGAT4B	4900.71	5719.96	0.22332	0.0228424
ENSG00000157303	SUSD3	56.1946	21.2205	-1.47247	0.0228424
ENSG00000136111	TBC1D4	2217.58	1838.64	-0.266611	0.0228424
ENSG00000177225	GATD1	1428.39	1126.92	-0.323785	0.0230422
ENSG00000167889	MGAT5B	277.029	182.912	-0.592566	0.0230454
ENSG00000162458	FBLIM1	26.5935	64.8464	1.30092	0.0231577
ENSG00000166710	B2M	8042.32	9330.59	0.218188	0.0232704
ENSG00000188483	IER5L	218.318	322.297	0.583426	0.0233126
ENSG00000007968	E2F2	257.379	168.137	-0.612291	0.0237165
ENSG00000173221	GLRX	1555.75	1891.48	0.292092	0.0237894
ENSG00000256338	NA	117.884	56.2519	-1.11488	0.0237894
ENSG00000164176	EDIL3	2704.02	2235.01	-0.300643	0.023934
ENSG00000163939	PBRM1	2041.94	1692.2	-0.272816	0.0242471
ENSG00000100504	PYGL	3453.48	4057.54	0.231646	0.0245691
ENSG00000049323	LTBP1	1312.53	1640.05	0.328016	0.0248467
ENSG00000180900	SCRIB	5914.04	5081.46	-0.21699	0.0250087
ENSG00000085063	CD59	3171.09	3802.93	0.257563	0.0251126
ENSG00000117020	AKT3	1613.09	1319.6	-0.286658	0.0251952
ENSG00000138031	ADCY3	1028.85	809.87	-0.344117	0.0253293
ENSG00000163870	TPRA1	930.22	1162.2	0.321074	0.025395
ENSG00000139613	SMARCC2	1655.63	1331.07	-0.313771	0.0256537
ENSG00000131981	LGALS3	2213.08	2653.33	0.269633	0.0259271
ENSG00000139508	SLC46A3	252.395	365.627	0.563225	0.0260717
ENSG00000116711	PLA2G4A	434.94	593.874	0.463262	0.0262748
ENSG00000253368	TRNP1	300.654	191.792	-0.661576	0.0262981
ENSG00000126368	NR1D1	610.789	790.753	0.365747	0.0264682
ENSG00000156675	RAB11FIP1	567.002	421.008	-0.438555	0.0265768
ENSG00000196878	LAMB3	11650.8	13356.2	0.19716	0.0267842
ENSG00000117724	CENPF	6352.89	5447.74	-0.220204	0.0267842
ENSG00000146242	TPBG	1505.27	1833.57	0.283392	0.0267842
ENSG00000128951	DUT	2344.89	1956	-0.26093	0.0267842
ENSG00000167772	ANGPTL4	428.09	764.532	0.849101	0.0267842
ENSG00000075218	GTSE1	1838.58	1510.53	-0.282811	0.0267842
ENSG00000162576	MXRA8	1532.49	1235.26	-0.312728	0.0269846
ENSG00000183287	CCBE1	852.759	651.016	-0.394911	0.0269846
ENSG00000145247	OCIAD2	1180.59	1449.51	0.295721	0.0272997
ENSG00000177675	CD163L1	167.294	258.709	0.63391	0.029629
ENSG00000158825	CDA	615.296	459.92	-0.407467	0.0296518
ENSG00000065615	CYB5R4	826.216	639.377	-0.366743	0.0296518
ENSG00000130303	BST2	2118.62	1723.21	-0.284699	0.0296518
ENSG00000163131	CTSS	191.323	410.541	1.20444	0.0298437
ENSG00000161203	AP2M1	9006.52	7780.2	-0.2116	0.0299213
ENSG00000164741	DLC1	1451.65	1188.73	-0.294254	0.0299213
ENSG00000156463	SH3RF2	554.88	409.718	-0.444555	0.0303382
ENSG00000105974	CAV1	6909.64	5928.26	-0.223411	0.0303382
ENSG00000105486	LIG1	2327.26	1950.11	-0.253755	0.0303382
ENSG00000010803	SCMH1	859.316	674.742	-0.352745	0.0304596
ENSG00000137700	SLC37A4	1660.49	1368.63	-0.279297	0.0304596
ENSG00000156711	MAPK13	948.414	1174.17	0.308734	0.0310797
ENSG00000112414	ADGRG6	1364.4	1112.99	-0.295337	0.0310797
ENSG00000087086	FTL	34490.8	39746.1	0.198359	0.0310797
ENSG00000049089	COL9A2	130.27	70.2194	-0.863532	0.0313733
ENSG00000197019	SERTAD1	843.967	1053.36	0.320084	0.0318661
ENSG00000204536	CCHCR1	1452.71	1185.49	-0.289843	0.031874
ENSG00000137959	IFI44L	64.5725	118.847	0.889124	0.0321653
ENSG00000177084	POLE	2482.14	2073.92	-0.254203	0.0324457
ENSG00000113758	DBN1	4893.38	4172.91	-0.231796	0.0334216
ENSG00000146918	NCAPG2	3315.76	2819.76	-0.232426	0.0334216
ENSG00000123977	DAW1	148.545	228.164	0.619491	0.0339686
ENSG00000162636	FAM102B	1166.23	929.703	-0.324119	0.0343511
ENSG00000112541	PDE10A	316.341	433.131	0.453309	0.0346205
ENSG00000145386	CCNA2	2732.96	2311.22	-0.24083	0.0349061
ENSG00000121797	CCRL2	311.154	437.218	0.493966	0.0351916
ENSG00000232561	NA	52.5309	105.89	1.16097	0.0351916
ENSG00000182197	EXT1	9252.33	8065.13	-0.196234	0.0351916
ENSG00000157456	CCNB2	2437.46	2054.58	-0.247763	0.0351916
ENSG00000177469	CAVIN1	12669.7	10988.2	-0.20578	0.0353391
ENSG00000146281	PM20D2	581.682	440.644	-0.407438	0.0355067
ENSG00000163659	TIPARP	991.518	1228.95	0.304869	0.0355514
ENSG00000116350	SRSF4	3860.53	3297.48	-0.229398	0.0356642
ENSG00000197324	LRP10	4929.83	5692.9	0.210675	0.0356642
ENSG00000163083	INHBB	143.077	83.1031	-0.800105	0.0358238
ENSG00000023909	GCLM	2007.48	2407.04	0.24997	0.0358448
ENSG00000138160	KIF11	3478.74	2963.56	-0.230779	0.0358448
ENSG00000175602	CCDC85B	2985.19	3527.42	0.237607	0.0360113
ENSG00000116237	ICMT	7286.97	6343.86	-0.20421	0.0365566
ENSG00000135631	RAB11FIP5	1779.45	1472.2	-0.275975	0.0367702
ENSG00000120875	DUSP4	11159.4	9783.93	-0.190019	0.0367702
ENSG00000162542	TMCO4	405.005	293.867	-0.462037	0.0374731
ENSG00000090060	PAPOLA	8599.66	7470.81	-0.204223	0.0375454
ENSG00000067798	NAV3	1893.74	2311.5	0.286466	0.0376146
ENSG00000171848	RRM2	8027.03	6845.33	-0.226928	0.0383905
ENSG00000184371	CSF1	3166.49	4524.29	0.534859	0.038482
ENSG00000204394	VARS	7557.13	6580.26	-0.20101	0.0389367
ENSG00000140564	FURIN	1854.63	2200.23	0.247723	0.0394464
ENSG00000141012	GALNS	672.216	855.469	0.34912	0.0396501
ENSG00000170385	SLC30A1	490.541	646.104	0.408919	0.0397375
ENSG00000148834	GSTO1	4586.27	5300.16	0.213213	0.0403761
ENSG00000088325	TPX2	11326.9	9885.97	-0.195453	0.0405065
ENSG00000100201	DDX17	2990.29	2549.03	-0.233736	0.0409454
ENSG00000102241	HTATSF1	1596.46	1315.94	-0.280282	0.0410433
ENSG00000147614	ATP6V0D2	31.1754	69.7627	1.16937	0.0410433
ENSG00000110328	GALNT18	763.813	600.269	-0.347763	0.0410603
ENSG00000189060	H1F0	8628.36	7553.5	-0.199714	0.0414535
ENSG00000134057	CCNB1	8422.89	7329.85	-0.198589	0.0415226
ENSG00000137310	TCF19	3522.39	3019.4	-0.225989	0.0419661
ENSG00000140379	BCL2A1	668.751	877.018	0.422048	0.0419677
ENSG00000111335	OAS2	206.912	298.846	0.57628	0.0421925
ENSG00000070882	OSBPL3	1324.56	1081.99	-0.293696	0.0422263
ENSG00000100292	HMOX1	489.281	971.012	0.91581	0.0422263
ENSG00000109685	NSD2	6465.53	5594.87	-0.207529	0.0429027
ENSG00000163661	PTX3	2394.73	2817.65	0.232074	0.0437002
ENSG00000105339	DENND3	683.016	514.516	-0.438951	0.0437002
ENSG00000025770	NCAPH2	1726.73	1443.94	-0.260297	0.0441574
ENSG00000124762	CDKN1A	1729.65	2643.93	0.636475	0.0445476
ENSG00000172137	CALB2	455.224	607.807	0.426839	0.0445542
ENSG00000175216	CKAP5	8296.68	7253.7	-0.193464	0.0447055
ENSG00000132510	KDM6B	344.974	463.233	0.428931	0.0447492
ENSG00000167325	RRM1	6627.88	5757.43	-0.205124	0.0455674
ENSG00000178150	ZNF114	196.197	287.403	0.536088	0.0455674
ENSG00000137831	UACA	2364.64	2004.28	-0.237826	0.046976
ENSG00000126860	EVI2A	994.5	1215.9	0.288654	0.046976
ENSG00000140451	PIF1	470.351	337.581	-0.466478	0.0471733
ENSG00000231298	LINC00704	768.177	605.519	-0.343248	0.0474088
ENSG00000066279	ASPM	2739.42	2332.42	-0.24125	0.0483626
ENSG00000166750	SLFN5	536.209	687.568	0.4058	0.0486097
ENSG00000071054	MAP4K4	3245.44	3819.66	0.227597	0.0496385
ENSG00000166922	SCG5	69.2089	122.181	0.823329	0.0497974
