# Supplementary material for: BRCA2 abrogation triggers innate immune responses potentiated by treatment with PARP inhibitors
Source: Nat Commun. 2019 Jul 17;10:3143. doi: 10.1038/s41467-019-11048-5 (PMC6637138; doi:10.1038/s41467-019-11048-5)
Supplement: Supplementary file 7 — Source Data [file 41467_2019_11048_MOESM7_ESM.zip › Source Data 2.xlsx]

## Sheet: Figure 2 e
	% cells in G1-phase
		Day	- DOX				+ DOX
		0	30	30	30		30	30	30
		2	33.4	32.3	27.3		56.1	48.4	41.9
		4	32.4	27.3	34.9		29.8	38.4	65.9
		6	29.5	30.2	39.6		60.2	44.8	61.3
		8	51.1	36.3	57.2		66	60.7	67.2
		10	40.3	31.8	34.5		69.6	54.4	58.9
		12	63.8	44.7	49.3		69.4	62.1	67.4
		14	32.5	32	19.7		57.2	48.4	48.5
		16	44.5	48.3	33.3		62.5	65.7	58.2
		18	25.1	30.7	28.4		49	55.4	37.1
		20	33.1	42.3	39		60.1	59.3	55
		22	28.7	38.4	38.1		46	50.3	49.1
		24	33	32.7	37.9		57.1	56.6	56.4
		26	36.2	37.1	27.3		49	47.1	40.6
		28	37.4	37.4	37.9		60.9	60.4	51.1
	% cells in G2/M-phase
		Day	- DOX				+ DOX
		0	15	15	15		15	15	15
		2	14.7	17.2	20.5		9.6	13.4	16.1
		4	16.4	18.5	16.4		23.4	18.7	9.3
		6	13.4	21.6	14.2		7.4	16.4	12.3
		8	12.3	12.8	9.6		10.5	8	8.1
		10	14.5	17.2	16.9		7.2	12.4	11.8
		12	9.8	12.3	9.5		7.9	11.6	8
		14	17.5	15.2	16.5		10.4	12.6	9.2
		16	11.8	10.4	12.9		9	7.1	10.7
		18	18.7	13.6	18.7		9.1	8.5	15.4
		20	12.5	11.8	13.5		9.2	8.3	11.5
		22	18.1	15.6	22.3		12.1	11.9	15.9
		24	15.6	17.7	12.1		11.9	11	12.8
		26	16.1	16.6	19.4		14.6	14.1	13.9
		28	13.5	14.2	13.4		12	10.7	16.5
	% cells in S-phase
		Day	- DOX				+ DOX
			60	60	60		60	60	60
			51.8	50.5	52.2		34.3	38.2	41.9
			51.2	54.2	48.7		46.8	42.9	24.8
			57.2	48.1	46.2		32.4	38.8	26.3
			36.7	50.9	33.2		23.5	31.4	24.7
			45.2	51	48.5		23.3	33.2	29.4
			26.4	42.9	41.1		22.7	26.4	24.6
			50.1	52.8	63.8		32.4	39.1	42.3
			43.7	41.3	53.8		28.6	27.2	31.1
			56.2	55.6	52.9		41.8	36.1	47.5
			54.4	45.9	47.5		30.7	32.4	33.5
			53.1	46	39.6		41.9	37.8	35
			51.4	49.6	50		31	32.3	30.8
			47.8	46.2	53.3		36.4	38.8	45.5
			49	48.4	48.8		27.1	28.9	32.5

## Sheet: Figure 2 f
		Day 4			Day 28
		cells	cGAS+ micronuclei		cells	cGAS+ micronuclei
	n1-DOX	841	53		515	45
	n1+DOX	412	49		705	122
	n2-DOX	585	46		571	70
	n2+DOX	595	70		700	215
	n3-DOX	519	44		749	71
	n3+DOX	652	78		465	120

## Sheet: Figure 4 a
	OAS2
	Days		-DOX				+DOX
	2		1	1	1		1	1	1
	4		1.7	0.65	6.51		2.88	2.97	5.8
	6		0.76	0.52	2.69		1.19	4.05	17.86
	8		1.18	0.86	7.43		3.31	3.23	26.49
	10		2.79	0.65	1.52		4.68	6.69	13.01
	12		5.99	0.77	220.55*		10.32	9.79	27.55
	14		0.86	0.86	1.86		5.74	10.77	20.06
	16		4.01	1.64	2.09		14.49	15.49	10.78
	18		1.54	0.47	1.54		9.54	11.03	12.25
	20		1.82	1.41	7.3		16.34	10.14	65.42
	22		1.57	1.16	3.01		10.99	15.65	17.84
	24		1.52	1.36	3.12		25.19	21.93	63.38
	26		2.43	0.63	1.28		19.62	13.81	22.95
	28		3.29	0.97	3.1		49.61	33.23	33.02
	TNFRSF1B
	Days		-DOX				+DOX
	2		1	1	1		1	1	1
	4		0.78	0.89	0.88		1.82	1.13	1.49
	6		0.61	1.01	1.19		2.12	1.68	2.77
	8		1.25	1.37	1.5		3.16	1.71	2.67
	10		0.85	0.71	0.76		4.11	2.11	4.12
	12		1.82	1.27	0.79		4.89	3.57	4.29
	14		1	1.26	0.85		6.77	3.66	3.96
	16		2.1	1.47	0.85		4.4	2.92	4.39
	18		1	1.32	0.54		6.06	4.01	4.74
	20		0.9	1.1	1.29		5.68	4.04	4.56
	22		0.95	1.13	0.76		5.71	4	6.22
	24		1.72	1.63	1.31		5.36	4.25	5.51
	26		1.05	0.84	0.84		8.18	5.35	6.22
	28		1.63	1.37	1.19		12.2	6.34	7.16
	IFIT2
	Days		-DOX				+DOX
	2		1	1	1		1	1	1
	4		1.16	1.19	2.46		3.05	1.81	6.11
	6		0.7	1.18	0.73		2.09	2.69	3.39
	8		1.78	1.43	1.62		6.02	1.74	4.86
	10		0.63	1.61	0.49		3.23	2.27	1.99
	12		3.44	1.69	1.5		6.99	2.86	3.84
	14		0.74	1.04	0.49		2.95	1.87	2.96
	16		1.3	1.18	0.99		3.89	5.1	2.84
	18		0.92	1.21	0.53		2.94	3.24	2.2
	20		1	1.56	1.51		4.11	3.54	7.94
	22		0.59	1.58	1.06		2.69	2.83	3.52
	24		1.37	2.56	0.79		6.53	10.66	6.23
	26		1.27	0.98	0.71		4.61	2.82	1.44
	28		1.21	1.88	0.84		10.01	4.15	2.45
	IFIT3
	Days		-DOX				+DOX
	2		1	1	1		1	1	1
	4		1.11	1.02	1.06		1.05	1.13	1.07
	6		0.93	0.95	0.85		0.84	1.19	1.42
	8		1.11	0.87	1.01		1.26	0.74	1.82
	10		0.92	1.22	0.98		1.33	1.58	1.39
	12		1.52	1.14	2.18		1.57	1.14	1.6
	14		0.92	0.81	0.7		1.37	1.35	1.81
	16		0.88	1.14	1.08		1.36	1.57	1.37
	18		1.02	0.97	0.68		1.36	1.24	1.19
	20		0.93	0.98	1.14		1.13	1.19	1.93
	22		0.81	0.99	0.92		1.18	1.32	1.64
	24		1.32	1.19	0.85		1.73	2	1.62
	26		1.05	0.89	0.79		1.19	1.34	0.99
	28		1.02	0.9	0.92		1.63	1.42	1.28
	ISG15
	Days		-DOX				+DOX
	2		1	1	1		1	1	1
	4		0.82	0.78	1.43		1.05	1.01	1.55
	6		1.04	0.93	0.78		1.66	1.27	1.59
	8		1.21	0.85	0.96		1.65	1.31	1.73
	10		1.41	0.67	0.66		1.34	1.4	1.54
	12		1.17	1.14	1.07		1.99	1.72	1.44
	14		0.62	0.69	0.91		1.29	1.65	1.91
	16		1.06	1.01	0.8		1.39	1.72	1.52
	18		1.09	0.8	0.72		1.42	1.55	1.58
	20		0.79	0.81	0.82		1.49	1.53	2.89
	22		0.93	0.87	0.75		1.46	1.25	1.25
	24		0.92	1	0.79		2.02	2.63	2.16
	26		0.99	0.77	0.9		1.57	1.61	1.51
	28		1.1	0.77	0.63		2.49	1.77	2.03
	OAS1
	Days		-DOX				+DOX
	2		1	1	1		1	1	1
	4		1.02	0.7	0.76		0.79	1.46	0.7
	6		0.88	0.85	0.59		0.9	1.13	1
	8		0.75	0.78	0.49		0.89	0.54	1.11
	10		0.56	0.6	0.4		1.05	1.41	0.75
	12		1.33	0.8	2.3		1.25	1.4	1.38
	14		0.94	1.54	0.55		1.09	2.15	1.34
	16		2.23	1.79	1.7		2.08	3.39	0.95
	18		0.94	1.06	0.56		1.3	2.18	1.06
	20		0.27	0.55	0.96		1.11	1.86	2.12
	22		0.77	0.65	0.44		0.93	1.71	1.25
	24		0.73	0.52	0.55		1.02	2.72	1.74
	26		1.03	0.73	0.53		1.14	2.94	0.56
	28		1.29	0.86	0.86		3.28	5.08	1.93
	IFI6
	Days		-DOX				+DOX
	2		1	1	1		1	1	1
	4		0.74	0.87	0.93		0.96	0.85	0.97
	6		0.82	1.07	0.83		1.12	1.19	1.16
	8		1.08	0.81	0.92		1.12	0.95	1.37
	10		2.14	0.69	0.62		1.22	1.29	1.28
	12		1.49	0.97	0.18		1.56	1.34	1.42
	14		0.82	0.9	0.85		1.4	1.66	2.65
	16		1.63	1.18	0.96		1.65	1.61	1.37
	18		1.1	0.65	0.75		1.5	1.48	1.71
	20		0.99	0.82	0.79		1.62	1.3	1.78
	22		1.1	0.99	0.73		1.93	2.93	1.06
	24		1.18	0.97	0.68		1.74	1.48	1.73
	26		1.27	0.85	0.83		2.25	2.18	1.73
	28		1.33	1.06	0.79		3.02	2.37	2.17
	IFIT1
	Days		-DOX				+DOX
	2		1	1	1		1	1	1
	4		0.88	0.76	2.1		1.41	1.26	3.8
	6		0.32	1.14	0.65		1.14	2.48	2.72
	8		1.04	0.81	1.51		2.74	1.09	2.89
	10		0.77	0.87	0.63		1.24	1.62	1.39
	12		2.17	0.94	1.2		3.95	1.54	3.47
	14		0.47	0.67	0.48		1.21	1.49	2.17
	16		1.37	1.31	0.59		1.97	2.65	1.91
	18		1.13	0.95	0.56		1.85	1.62	1.78
	20		1.11	1.4	1.56		2.09	1.5	6.6
	22		1.03	1.39	1.48		2.5	1.75	3.2
	24		1.51	1.73	0.74		4.18	4.62	4.91
	26		1.78	0.69	0.7		3.31	1.98	2.24
	28		2.11	0.88	0.74		4.74	1.9	2.91

## Sheet: Figure 5 c
	IFIT2
		- DOX			+ DOX
	untreated	1	1	1	2.23	2.48	3.07
	Olaparib 1 µM	1	1	1	4.45	4.77	13.59
	Olaparib 10 µM	1	1	1	16.4	16.93	8.96
	IFI6
		- DOX			+ DOX
	untreated	1	1	1	1.61	1.06	2
	Olaparib 1 µM	1	1	1	2.35	2.15	2.48
	Olaparib 10 µM	1	1	1	15.77	4.82	6.87
	IFIT1
		- DOX			+ DOX
	untreated	1	1	1	2.84	2.46	2.61
	Olaparib 1 µM	1	1	1	4.15	3.31	3.14
	Olaparib 10 µM	1	1	1	5.99	5.31	10.88

## Sheet: Figure 5 e
		Olaparib [µM]		G1				S				G2/M
	-DOX	0		44.9	42.3	46.4		41.7	43.6	43		13.3	14.1	10.6
		1		41.7	42.5	43.1		41.6	41.9	43.5		16.6	15.6	13.4
		10		34.7	39.3	30.7		41.4	44.3	49		23.8	16.3	20.3
	+DOX	0		59.9	57.2	62.6		30.3	32.6	29		9.8	10.2	8.4
		1		57.4	57.8	59.2		29.2	30	29.6		13.4	12.2	11.2
		10		60.5	65.2	64.4		15.6	20.4	21.1		24	14.5	14.6

## Sheet: Figure 6 b
	OAS2	solvent control				talazoparib
		1	1	1		2.36	2.21	2.39
	IFI6	solvent control				talazoparib
		1	1	1		1.68	1.81	2.15
	OAS1	solvent control				talazoparib
		1	1	1		1.67	1.84	1.92
	ISG15	solvent control				talazoparib
		1	1	1		2.31	1.93	2.3
	IFIT2	solvent control				talazoparib
		1	1	1		3.84	3.06	4.36
	IFIT1	solvent control				talazoparib
		1	1	1		7.75	6.34	6.29

## Sheet: Figure 6 c
	IFIT1
		Solvent control						Talazoparib
	BRCA2+/+	1	1	1	1	1		1.13266	0.996	0.859	1.057	0.865
	BRCA2-/-	1	1	1				4	3.77	4.457
	OAS2
		Solvent control						Talazoparib
	BRCA2+/+	1	1	1	1	1		1.47	1.238	0.953	1.282	1.557
	BRCA2-/-	1	1	1				7.29	5.584	7.529
	OAS1
		Solvent control						Talazoparib
	BRCA2+/+	1	1	1	1	1		1.017	1.026	0.857	0.98	0.878
	BRCA2-/-	1	1	1				2.609	2.022	2.474
	ISG15
		Solvent control						Talazoparib
	BRCA2+/+	1	1	1	1	1		1.251	1.075	0.854	0.949	0.763
	BRCA2-/-	1	1	1				2.425	1.798	2.623
	IFIT2
		Solvent control						Talazoparib
	BRCA2+/+	1	1	1	1	1		0.695	0.635	0.596	0.697	0.672
	BRCA2-/-	1	1	1				10.786	7.888	9.823
	IFI6
		Solvent control						Talazoparib
	BRCA2+/+	1	1	1	1	1		1.607	1.197	0.768	0.846	0.994
	BRCA2-/-	1	1	1				2.552	2.103	2.623

## Sheet: Supplementary Figure 4 a
	H1299
		-Dox (day 4)				+Dox (day 4)				-Dox (day 28)				+Dox (day 28)
	Day
	0	0	0	0		0	0	0		0	0	0		0	0	0
	2	2.47913	2.41531	2.41531		1.94213	1.53056	1.53056		2.21274	1.37551	2.03753		1.96651	0.958477	1.46617
	4	4.41736	3.95254	3.95254		2.98293	2.44005	2.44005		3.3811	3.07558	4.20036		2.75072	2.07636	3.21952
	6	5.83986	5.21619	5.21619		4.15793	3.51165	3.51165		4.56851	4.51312	5.65461		3.6182	3.38407	4.35773
	8	6.58443	5.68262	5.68262		4.98336	4.15068	4.15068		5.56372	5.22856	6.43913		4.78132	4.35182	5.87118

## Sheet: Supplementary Figure 4 b
	MDA-MB-231
		-Dox (day 4)				+Dox (day 4)				-Dox (day 28)				+Dox (day 28)
	Day
	0	0	0	0		0	0	0		0	0	0		0	0	0
	2	2.19478	2.31404	2.31404		2.14139	1.82111	1.82111		2.28115	0.843938	1.85559		2.06554	0.80445	1.77573
	4	3.87821	3.30653	3.30653		3.51449	2.50499	2.50499		3.25671	2.54017	3.87714		2.78041	2.00556	3.75083
	6	5.74681	4.96138	4.96138		4.79361	3.75954	3.75954		4.70017	4.26963	5.72588		3.89928	3.40492	5.16397
	8	7.18062	6.15246	6.15246		5.88037	4.9046	4.9046		6.14964	5.64024	7.18474		5.28595	4.66842	6.90204

## Sheet: Supplementary Figure 8 a
			IFIT1				IFIT2				OAS1				OAS2
			+DOX relative to -DOX				+DOX relative to -DOX				+DOX relative to -DOX				+DOX relative to -DOX
	H1299shBRCA2 Day 4		3.902	1.375	1.447		2.818	1.513	1.183		1.822	1.299	2.165		4.696	1.85	2.365
	H1299shBRCA2 Day 28		6.873	2.259	2.517		4.249	3.213	4.498		3.458	9.634	7.316		9.083	9.593	12.946
	H1299shERK1 Day 4		1.655	0.206	1.529		1.132	0.257	1.221		0.914	1.471	1.503		1.57	0.382	1.25
	H1299shERK1 Day 28		1.185	1.05	1.785		0.858	1.404	1.377		1.054	0.834	1.112		0.497	0.731	1.042
	H1299shERK2 Day 4		1.148	0.561	1.274		1.532	0.393	0.922		2.337	1.167	0.837		1.279	1.029	1.278
	H1299shERK2 Day 28		1.137	1.494	0.993		1.56	1.141	1.308		0.722	1.861	1.946		0.731	0.994	1.298

[truncated: 2 more sheets: Supplementary Figure 9 a, Supplementary Figure 9 c]
